# Supplementary material for: Somatic mutations in endometrial epithelium: biological insights and emerging in vitro models
Source: Mol Hum Reprod. 2026 May 9;32(2):gaag027. doi: 10.1093/molehr/gaag027 (PMC13275306; doi:10.1093/molehr/gaag027)
Supplement: gaag027_Supplementary_Data [file gaag027_supplementary_data.zip]

Archive with 2 entries (2 files):
- Review_comments_and_author_responses_MHR-25-0360.pdf
- MHR-25-0360-R1-SuppTablesS1to6.xlsx
