# Supplementary material for: Somatic mutations in endometrial epithelium: biological insights and emerging in vitro models
Source: Mol Hum Reprod. 2026 May 9;32(2):gaag027. doi: 10.1093/molehr/gaag027 (PMC13275306; doi:10.1093/molehr/gaag027)
Supplement: gaag027_Supplementary_Data [file gaag027_supplementary_data.zip › MHR-25-0360-R1-SuppTablesS1to6.xlsx]

## Sheet: Supplementary_Table_1
Supplementary Table S1: Analysis of KEGG pathway enrichment
#term ID	term description	observed gene count	background gene count	strength	signal	false discovery rate	matching proteins in your network (IDs)	matching proteins in your network (labels)
hsa05206	MicroRNAs in cancer	19	159	1.58	4.48	5.29e-22	9606.ENSP00000228872,9606.ENSP00000244007,9606.ENSP00000256078,9606.ENSP00000256646,9606.ENSP00000257430,9606.ENSP00000262367,9606.ENSP00000263967,9606.ENSP00000264709,9606.ENSP00000267101,9606.ENSP00000269305,9606.ENSP00000269571,9606.ENSP00000275493,9606.ENSP00000278616,9606.ENSP00000358548,9606.ENSP00000361021,9606.ENSP00000407586,9606.ENSP00000418960,9606.ENSP00000428056,9606.ENSP00000437256	CDKN1B,PLCG1,KRAS,NOTCH2,APC,CREBBP,PIK3CA,DNMT3A,ERBB3,TP53,ERBB2,EGFR,ATM,NRAS,PTEN,HRAS,BRCA1,PIK3R1,DICER1
hsa05215	Prostate cancer	16	97	1.72	4.76	1.60e-20	9606.ENSP00000228872,9606.ENSP00000256078,9606.ENSP00000262367,9606.ENSP00000263967,9606.ENSP00000269305,9606.ENSP00000269571,9606.ENSP00000275493,9606.ENSP00000358548,9606.ENSP00000361021,9606.ENSP00000393312,9606.ENSP00000407586,9606.ENSP00000410294,9606.ENSP00000419060,9606.ENSP00000428056,9606.ENSP00000451828,9606.ENSP00000495360	CDKN1B,KRAS,CREBBP,PIK3CA,TP53,ERBB2,EGFR,NRAS,PTEN,FGFR1,HRAS,FGFR2,BRAF,PIK3R1,AKT1,CTNNB1
hsa05225	Hepatocellular carcinoma	17	161	1.53	3.9	4.53e-19	9606.ENSP00000244007,9606.ENSP00000256078,9606.ENSP00000257430,9606.ENSP00000262160,9606.ENSP00000263967,9606.ENSP00000269305,9606.ENSP00000275493,9606.ENSP00000309572,9606.ENSP00000320485,9606.ENSP00000358548,9606.ENSP00000361021,9606.ENSP00000407586,9606.ENSP00000419060,9606.ENSP00000428056,9606.ENSP00000451828,9606.ENSP00000490491,9606.ENSP00000495360	PLCG1,KRAS,APC,SMAD2,PIK3CA,TP53,EGFR,TERT,ARID1A,NRAS,PTEN,HRAS,BRAF,PIK3R1,AKT1,ARID1B,CTNNB1
hsa01521	EGFR tyrosine kinase inhibitor resistance	14	77	1.76	4.53	1.39e-18	9606.ENSP00000244007,9606.ENSP00000256078,9606.ENSP00000263967,9606.ENSP00000267101,9606.ENSP00000269571,9606.ENSP00000275493,9606.ENSP00000351015,9606.ENSP00000358548,9606.ENSP00000361021,9606.ENSP00000407586,9606.ENSP00000410294,9606.ENSP00000419060,9606.ENSP00000428056,9606.ENSP00000451828	PLCG1,KRAS,PIK3CA,ERBB3,ERBB2,EGFR,NF1,NRAS,PTEN,HRAS,FGFR2,BRAF,PIK3R1,AKT1
hsa05213	Endometrial cancer	13	58	1.85	4.7	2.53e-18	9606.ENSP00000256078,9606.ENSP00000257430,9606.ENSP00000263967,9606.ENSP00000269305,9606.ENSP00000269571,9606.ENSP00000275493,9606.ENSP00000358548,9606.ENSP00000361021,9606.ENSP00000407586,9606.ENSP00000419060,9606.ENSP00000428056,9606.ENSP00000451828,9606.ENSP00000495360	KRAS,APC,PIK3CA,TP53,ERBB2,EGFR,NRAS,PTEN,HRAS,BRAF,PIK3R1,AKT1,CTNNB1
hsa05224	Breast cancer	16	146	1.54	3.85	2.53e-18	9606.ENSP00000256078,9606.ENSP00000256646,9606.ENSP00000257430,9606.ENSP00000263967,9606.ENSP00000269305,9606.ENSP00000269571,9606.ENSP00000275493,9606.ENSP00000358548,9606.ENSP00000361021,9606.ENSP00000393312,9606.ENSP00000407586,9606.ENSP00000418960,9606.ENSP00000419060,9606.ENSP00000428056,9606.ENSP00000451828,9606.ENSP00000495360	KRAS,NOTCH2,APC,PIK3CA,TP53,ERBB2,EGFR,NRAS,PTEN,FGFR1,HRAS,BRCA1,BRAF,PIK3R1,AKT1,CTNNB1
hsa05226	Gastric cancer	16	146	1.54	3.85	2.53e-18	9606.ENSP00000228872,9606.ENSP00000256078,9606.ENSP00000257430,9606.ENSP00000262160,9606.ENSP00000263967,9606.ENSP00000269305,9606.ENSP00000269571,9606.ENSP00000275493,9606.ENSP00000309572,9606.ENSP00000358548,9606.ENSP00000407586,9606.ENSP00000410294,9606.ENSP00000419060,9606.ENSP00000428056,9606.ENSP00000451828,9606.ENSP00000495360	CDKN1B,KRAS,APC,SMAD2,PIK3CA,TP53,ERBB2,EGFR,TERT,NRAS,HRAS,FGFR2,BRAF,PIK3R1,AKT1,CTNNB1
hsa05200	Pathways in cancer	22	515	1.13	2.44	1.22e-17	9606.ENSP00000228872,9606.ENSP00000244007,9606.ENSP00000256078,9606.ENSP00000256646,9606.ENSP00000257430,9606.ENSP00000262160,9606.ENSP00000262367,9606.ENSP00000263967,9606.ENSP00000269305,9606.ENSP00000269571,9606.ENSP00000275493,9606.ENSP00000309572,9606.ENSP00000358548,9606.ENSP00000360141,9606.ENSP00000361021,9606.ENSP00000393312,9606.ENSP00000407586,9606.ENSP00000410294,9606.ENSP00000419060,…	CDKN1B,PLCG1,KRAS,NOTCH2,APC,SMAD2,CREBBP,PIK3CA,TP53,ERBB2,EGFR,TERT,NRAS,GNAS,PTEN,FGFR1,HRAS,FGFR2,BRAF,PIK3R1,AKT1,CTNNB1
hsa05205	Proteoglycans in cancer	16	194	1.42	3.26	9.86e-17	9606.ENSP00000244007,9606.ENSP00000246792,9606.ENSP00000256078,9606.ENSP00000262160,9606.ENSP00000263967,9606.ENSP00000267101,9606.ENSP00000269305,9606.ENSP00000269571,9606.ENSP00000275493,9606.ENSP00000358548,9606.ENSP00000393312,9606.ENSP00000407586,9606.ENSP00000419060,9606.ENSP00000428056,9606.ENSP00000451828,9606.ENSP00000495360	PLCG1,RRAS,KRAS,SMAD2,PIK3CA,ERBB3,TP53,ERBB2,EGFR,NRAS,FGFR1,HRAS,BRAF,PIK3R1,AKT1,CTNNB1
hsa01522	Endocrine resistance	13	94	1.64	3.79	3.63e-16	9606.ENSP00000228872,9606.ENSP00000256078,9606.ENSP00000256646,9606.ENSP00000263967,9606.ENSP00000269305,9606.ENSP00000269571,9606.ENSP00000275493,9606.ENSP00000358548,9606.ENSP00000360141,9606.ENSP00000407586,9606.ENSP00000419060,9606.ENSP00000428056,9606.ENSP00000451828	CDKN1B,KRAS,NOTCH2,PIK3CA,TP53,ERBB2,EGFR,NRAS,GNAS,HRAS,BRAF,PIK3R1,AKT1
hsa05165	Human papillomavirus infection	18	324	1.25	2.68	3.63e-16	9606.ENSP00000228872,9606.ENSP00000256078,9606.ENSP00000256646,9606.ENSP00000257430,9606.ENSP00000262367,9606.ENSP00000263967,9606.ENSP00000269305,9606.ENSP00000275493,9606.ENSP00000278616,9606.ENSP00000309572,9606.ENSP00000324804,9606.ENSP00000358548,9606.ENSP00000360141,9606.ENSP00000361021,9606.ENSP00000407586,9606.ENSP00000428056,9606.ENSP00000451828,9606.ENSP00000495360	CDKN1B,KRAS,NOTCH2,APC,CREBBP,PIK3CA,TP53,EGFR,ATM,TERT,PPP2R1A,NRAS,GNAS,PTEN,HRAS,PIK3R1,AKT1,CTNNB1
hsa05230	Central carbon metabolism in cancer	12	68	1.75	4.01	4.21e-16	9606.ENSP00000256078,9606.ENSP00000263967,9606.ENSP00000269305,9606.ENSP00000269571,9606.ENSP00000275493,9606.ENSP00000358548,9606.ENSP00000361021,9606.ENSP00000393312,9606.ENSP00000407586,9606.ENSP00000410294,9606.ENSP00000428056,9606.ENSP00000451828	KRAS,PIK3CA,TP53,ERBB2,EGFR,NRAS,PTEN,FGFR1,HRAS,FGFR2,PIK3R1,AKT1
hsa04012	ErbB signaling pathway	12	81	1.67	3.7	2.61e-15	9606.ENSP00000228872,9606.ENSP00000244007,9606.ENSP00000256078,9606.ENSP00000263967,9606.ENSP00000267101,9606.ENSP00000269571,9606.ENSP00000275493,9606.ENSP00000358548,9606.ENSP00000407586,9606.ENSP00000419060,9606.ENSP00000428056,9606.ENSP00000451828	CDKN1B,PLCG1,KRAS,PIK3CA,ERBB3,ERBB2,EGFR,NRAS,HRAS,BRAF,PIK3R1,AKT1
hsa05210	Colorectal cancer	12	82	1.67	3.68	2.77e-15	9606.ENSP00000256078,9606.ENSP00000257430,9606.ENSP00000262160,9606.ENSP00000263967,9606.ENSP00000269305,9606.ENSP00000275493,9606.ENSP00000358548,9606.ENSP00000407586,9606.ENSP00000419060,9606.ENSP00000428056,9606.ENSP00000451828,9606.ENSP00000495360	KRAS,APC,SMAD2,PIK3CA,TP53,EGFR,NRAS,HRAS,BRAF,PIK3R1,AKT1,CTNNB1
hsa05223	Non-small cell lung cancer	11	68	1.71	3.6	1.95e-14	9606.ENSP00000244007,9606.ENSP00000256078,9606.ENSP00000263967,9606.ENSP00000269305,9606.ENSP00000269571,9606.ENSP00000275493,9606.ENSP00000358548,9606.ENSP00000407586,9606.ENSP00000419060,9606.ENSP00000428056,9606.ENSP00000451828	PLCG1,KRAS,PIK3CA,TP53,ERBB2,EGFR,NRAS,HRAS,BRAF,PIK3R1,AKT1
hsa05214	Glioma	11	71	1.69	3.53	2.82e-14	9606.ENSP00000244007,9606.ENSP00000256078,9606.ENSP00000263967,9606.ENSP00000269305,9606.ENSP00000275493,9606.ENSP00000358548,9606.ENSP00000361021,9606.ENSP00000407586,9606.ENSP00000419060,9606.ENSP00000428056,9606.ENSP00000451828	PLCG1,KRAS,PIK3CA,TP53,EGFR,NRAS,PTEN,HRAS,BRAF,PIK3R1,AKT1
hsa05218	Melanoma	11	72	1.69	3.52	3.05e-14	9606.ENSP00000256078,9606.ENSP00000263967,9606.ENSP00000269305,9606.ENSP00000275493,9606.ENSP00000358548,9606.ENSP00000361021,9606.ENSP00000393312,9606.ENSP00000407586,9606.ENSP00000419060,9606.ENSP00000428056,9606.ENSP00000451828	KRAS,PIK3CA,TP53,EGFR,NRAS,PTEN,FGFR1,HRAS,BRAF,PIK3R1,AKT1
hsa04015	Rap1 signaling pathway	14	201	1.34	2.71	7.29e-14	9606.ENSP00000244007,9606.ENSP00000246792,9606.ENSP00000256078,9606.ENSP00000263967,9606.ENSP00000275493,9606.ENSP00000358548,9606.ENSP00000360141,9606.ENSP00000393312,9606.ENSP00000407586,9606.ENSP00000410294,9606.ENSP00000419060,9606.ENSP00000428056,9606.ENSP00000451828,9606.ENSP00000495360	PLCG1,RRAS,KRAS,PIK3CA,EGFR,NRAS,GNAS,FGFR1,HRAS,FGFR2,BRAF,PIK3R1,AKT1,CTNNB1
hsa04068	FoxO signaling pathway	12	126	1.48	2.94	2.35e-13	9606.ENSP00000228872,9606.ENSP00000256078,9606.ENSP00000262367,9606.ENSP00000263967,9606.ENSP00000275493,9606.ENSP00000278616,9606.ENSP00000358548,9606.ENSP00000361021,9606.ENSP00000407586,9606.ENSP00000419060,9606.ENSP00000428056,9606.ENSP00000451828	CDKN1B,KRAS,CREBBP,PIK3CA,EGFR,ATM,NRAS,PTEN,HRAS,BRAF,PIK3R1,AKT1
hsa04151	PI3K-Akt signaling pathway	16	349	1.16	2.2	2.81e-13	9606.ENSP00000228872,9606.ENSP00000256078,9606.ENSP00000263967,9606.ENSP00000267101,9606.ENSP00000269305,9606.ENSP00000269571,9606.ENSP00000275493,9606.ENSP00000324804,9606.ENSP00000358548,9606.ENSP00000361021,9606.ENSP00000393312,9606.ENSP00000407586,9606.ENSP00000410294,9606.ENSP00000418960,9606.ENSP00000428056,9606.ENSP00000451828	CDKN1B,KRAS,PIK3CA,ERBB3,TP53,ERBB2,EGFR,PPP2R1A,NRAS,PTEN,FGFR1,HRAS,FGFR2,BRCA1,PIK3R1,AKT1
hsa04550	Signaling pathways regulating pluripotency of stem cells	12	141	1.43	2.76	7.43e-13	9606.ENSP00000256078,9606.ENSP00000257430,9606.ENSP00000262160,9606.ENSP00000263967,9606.ENSP00000358548,9606.ENSP00000393312,9606.ENSP00000407586,9606.ENSP00000410294,9606.ENSP00000428056,9606.ENSP00000451828,9606.ENSP00000493252,9606.ENSP00000495360	KRAS,APC,SMAD2,PIK3CA,NRAS,FGFR1,HRAS,FGFR2,PIK3R1,AKT1,ZFHX3,CTNNB1
hsa04919	Thyroid hormone signaling pathway	11	120	1.46	2.71	4.13e-12	9606.ENSP00000244007,9606.ENSP00000256078,9606.ENSP00000256646,9606.ENSP00000262367,9606.ENSP00000263967,9606.ENSP00000269305,9606.ENSP00000358548,9606.ENSP00000407586,9606.ENSP00000428056,9606.ENSP00000451828,9606.ENSP00000495360	PLCG1,KRAS,NOTCH2,CREBBP,PIK3CA,TP53,NRAS,HRAS,PIK3R1,AKT1,CTNNB1
hsa04218	Cellular senescence	11	150	1.37	2.38	3.86e-11	9606.ENSP00000246792,9606.ENSP00000256078,9606.ENSP00000262160,9606.ENSP00000263967,9606.ENSP00000269305,9606.ENSP00000278616,9606.ENSP00000358548,9606.ENSP00000361021,9606.ENSP00000407586,9606.ENSP00000428056,9606.ENSP00000451828	RRAS,KRAS,SMAD2,PIK3CA,TP53,ATM,NRAS,PTEN,HRAS,PIK3R1,AKT1
hsa05212	Pancreatic cancer	9	71	1.61	2.74	4.39e-11	9606.ENSP00000256078,9606.ENSP00000262160,9606.ENSP00000263967,9606.ENSP00000269305,9606.ENSP00000269571,9606.ENSP00000275493,9606.ENSP00000419060,9606.ENSP00000428056,9606.ENSP00000451828	KRAS,SMAD2,PIK3CA,TP53,ERBB2,EGFR,BRAF,PIK3R1,AKT1
hsa04810	Regulation of actin cytoskeleton	12	209	1.26	2.16	5.04e-11	9606.ENSP00000246792,9606.ENSP00000256078,9606.ENSP00000257430,9606.ENSP00000263967,9606.ENSP00000275493,9606.ENSP00000358548,9606.ENSP00000393312,9606.ENSP00000407586,9606.ENSP00000410294,9606.ENSP00000419060,9606.ENSP00000428056,9606.ENSP00000500409	RRAS,KRAS,APC,PIK3CA,EGFR,NRAS,FGFR1,HRAS,FGFR2,BRAF,PIK3R1,ARHGAP35
hsa05166	Human T-cell leukemia virus 1 infection	12	210	1.26	2.16	5.11e-11	9606.ENSP00000256078,9606.ENSP00000262160,9606.ENSP00000262367,9606.ENSP00000263967,9606.ENSP00000269305,9606.ENSP00000278616,9606.ENSP00000309572,9606.ENSP00000358548,9606.ENSP00000361021,9606.ENSP00000407586,9606.ENSP00000428056,9606.ENSP00000451828	KRAS,SMAD2,CREBBP,PIK3CA,TP53,ATM,TERT,NRAS,PTEN,HRAS,PIK3R1,AKT1
hsa05160	Hepatitis C	11	157	1.35	2.32	5.24e-11	9606.ENSP00000256078,9606.ENSP00000263967,9606.ENSP00000269305,9606.ENSP00000275493,9606.ENSP00000324804,9606.ENSP00000358548,9606.ENSP00000407586,9606.ENSP00000419060,9606.ENSP00000428056,9606.ENSP00000451828,9606.ENSP00000495360	KRAS,PIK3CA,TP53,EGFR,PPP2R1A,NRAS,HRAS,BRAF,PIK3R1,AKT1,CTNNB1
hsa05220	Chronic myeloid leukemia	9	75	1.58	2.68	5.91e-11	9606.ENSP00000228872,9606.ENSP00000256078,9606.ENSP00000263967,9606.ENSP00000269305,9606.ENSP00000358548,9606.ENSP00000407586,9606.ENSP00000419060,9606.ENSP00000428056,9606.ENSP00000451828	CDKN1B,KRAS,PIK3CA,TP53,NRAS,HRAS,BRAF,PIK3R1,AKT1
hsa04010	MAPK signaling pathway	13	286	1.16	1.94	8.33e-11	9606.ENSP00000246792,9606.ENSP00000256078,9606.ENSP00000267101,9606.ENSP00000269305,9606.ENSP00000269571,9606.ENSP00000275493,9606.ENSP00000351015,9606.ENSP00000358548,9606.ENSP00000393312,9606.ENSP00000407586,9606.ENSP00000410294,9606.ENSP00000419060,9606.ENSP00000451828	RRAS,KRAS,ERBB3,TP53,ERBB2,EGFR,NF1,NRAS,FGFR1,HRAS,FGFR2,BRAF,AKT1
hsa04014	Ras signaling pathway	12	225	1.23	2.07	9.55e-11	9606.ENSP00000244007,9606.ENSP00000246792,9606.ENSP00000256078,9606.ENSP00000263967,9606.ENSP00000275493,9606.ENSP00000351015,9606.ENSP00000358548,9606.ENSP00000393312,9606.ENSP00000407586,9606.ENSP00000410294,9606.ENSP00000428056,9606.ENSP00000451828	PLCG1,RRAS,KRAS,PIK3CA,EGFR,NF1,NRAS,FGFR1,HRAS,FGFR2,PIK3R1,AKT1
hsa05235	PD-L1 expression and PD-1 checkpoint pathway in cancer	9	87	1.52	2.5	1.83e-10	9606.ENSP00000244007,9606.ENSP00000256078,9606.ENSP00000263967,9606.ENSP00000275493,9606.ENSP00000358548,9606.ENSP00000361021,9606.ENSP00000407586,9606.ENSP00000428056,9606.ENSP00000451828	PLCG1,KRAS,PIK3CA,EGFR,NRAS,PTEN,HRAS,PIK3R1,AKT1
hsa04933	AGE-RAGE signaling pathway in diabetic complications	9	96	1.47	2.37	4.01e-10	9606.ENSP00000228872,9606.ENSP00000244007,9606.ENSP00000256078,9606.ENSP00000262160,9606.ENSP00000263967,9606.ENSP00000358548,9606.ENSP00000407586,9606.ENSP00000428056,9606.ENSP00000451828	CDKN1B,PLCG1,KRAS,SMAD2,PIK3CA,NRAS,HRAS,PIK3R1,AKT1
hsa04072	Phospholipase D signaling pathway	10	147	1.33	2.14	5.77e-10	9606.ENSP00000244007,9606.ENSP00000246792,9606.ENSP00000256078,9606.ENSP00000263967,9606.ENSP00000275493,9606.ENSP00000358548,9606.ENSP00000360141,9606.ENSP00000407586,9606.ENSP00000428056,9606.ENSP00000451828	PLCG1,RRAS,KRAS,PIK3CA,EGFR,NRAS,GNAS,HRAS,PIK3R1,AKT1
hsa05211	Renal cell carcinoma	8	65	1.59	2.48	6.66e-10	9606.ENSP00000256078,9606.ENSP00000262367,9606.ENSP00000263967,9606.ENSP00000358548,9606.ENSP00000407586,9606.ENSP00000419060,9606.ENSP00000428056,9606.ENSP00000451828	KRAS,CREBBP,PIK3CA,NRAS,HRAS,BRAF,PIK3R1,AKT1
hsa05219	Bladder cancer	7	40	1.75	2.58	1.15e-09	9606.ENSP00000256078,9606.ENSP00000269305,9606.ENSP00000269571,9606.ENSP00000275493,9606.ENSP00000358548,9606.ENSP00000407586,9606.ENSP00000419060	KRAS,TP53,ERBB2,EGFR,NRAS,HRAS,BRAF
hsa04722	Neurotrophin signaling pathway	9	112	1.41	2.19	1.29e-09	9606.ENSP00000244007,9606.ENSP00000256078,9606.ENSP00000263967,9606.ENSP00000269305,9606.ENSP00000358548,9606.ENSP00000407586,9606.ENSP00000419060,9606.ENSP00000428056,9606.ENSP00000451828	PLCG1,KRAS,PIK3CA,TP53,NRAS,HRAS,BRAF,PIK3R1,AKT1
hsa04071	Sphingolipid signaling pathway	9	116	1.39	2.14	1.68e-09	9606.ENSP00000256078,9606.ENSP00000263967,9606.ENSP00000269305,9606.ENSP00000324804,9606.ENSP00000358548,9606.ENSP00000361021,9606.ENSP00000407586,9606.ENSP00000428056,9606.ENSP00000451828	KRAS,PIK3CA,TP53,PPP2R1A,NRAS,PTEN,HRAS,PIK3R1,AKT1
hsa04935	Growth hormone synthesis, secretion and action	9	117	1.39	2.14	1.76e-09	9606.ENSP00000244007,9606.ENSP00000256078,9606.ENSP00000262367,9606.ENSP00000263967,9606.ENSP00000358548,9606.ENSP00000360141,9606.ENSP00000407586,9606.ENSP00000428056,9606.ENSP00000451828	PLCG1,KRAS,CREBBP,PIK3CA,NRAS,GNAS,HRAS,PIK3R1,AKT1
hsa04926	Relaxin signaling pathway	9	126	1.36	2.05	3.19e-09	9606.ENSP00000256078,9606.ENSP00000262160,9606.ENSP00000263967,9606.ENSP00000275493,9606.ENSP00000358548,9606.ENSP00000360141,9606.ENSP00000407586,9606.ENSP00000428056,9606.ENSP00000451828	KRAS,SMAD2,PIK3CA,EGFR,NRAS,GNAS,HRAS,PIK3R1,AKT1
hsa04210	Apoptosis	9	131	1.34	2	4.30e-09	9606.ENSP00000256078,9606.ENSP00000263967,9606.ENSP00000269305,9606.ENSP00000278616,9606.ENSP00000358548,9606.ENSP00000394794,9606.ENSP00000407586,9606.ENSP00000428056,9606.ENSP00000451828	KRAS,PIK3CA,TP53,ATM,NRAS,PTPN13,HRAS,PIK3R1,AKT1
hsa05167	Kaposi sarcoma-associated herpesvirus infection	10	187	1.23	1.85	4.33e-09	9606.ENSP00000244007,9606.ENSP00000256078,9606.ENSP00000262367,9606.ENSP00000263967,9606.ENSP00000269305,9606.ENSP00000358548,9606.ENSP00000407586,9606.ENSP00000428056,9606.ENSP00000451828,9606.ENSP00000495360	PLCG1,KRAS,CREBBP,PIK3CA,TP53,NRAS,HRAS,PIK3R1,AKT1,CTNNB1
hsa04510	Focal adhesion	10	195	1.21	1.8	6.23e-09	9606.ENSP00000263967,9606.ENSP00000269571,9606.ENSP00000275493,9606.ENSP00000361021,9606.ENSP00000407586,9606.ENSP00000419060,9606.ENSP00000428056,9606.ENSP00000451828,9606.ENSP00000495360,9606.ENSP00000500409	PIK3CA,ERBB2,EGFR,PTEN,HRAS,BRAF,PIK3R1,AKT1,CTNNB1,ARHGAP35
hsa04370	VEGF signaling pathway	7	56	1.6	2.25	7.95e-09	9606.ENSP00000244007,9606.ENSP00000256078,9606.ENSP00000263967,9606.ENSP00000358548,9606.ENSP00000407586,9606.ENSP00000428056,9606.ENSP00000451828	PLCG1,KRAS,PIK3CA,NRAS,HRAS,PIK3R1,AKT1
hsa05231	Choline metabolism in cancer	8	95	1.43	2.06	8.46e-09	9606.ENSP00000244007,9606.ENSP00000256078,9606.ENSP00000263967,9606.ENSP00000275493,9606.ENSP00000358548,9606.ENSP00000407586,9606.ENSP00000428056,9606.ENSP00000451828	PLCG1,KRAS,PIK3CA,EGFR,NRAS,HRAS,PIK3R1,AKT1
hsa04730	Long-term depression	7	59	1.58	2.2	1.06e-08	9606.ENSP00000256078,9606.ENSP00000324804,9606.ENSP00000352608,9606.ENSP00000358548,9606.ENSP00000360141,9606.ENSP00000407586,9606.ENSP00000419060	KRAS,PPP2R1A,RYR1,NRAS,GNAS,HRAS,BRAF
hsa04660	T cell receptor signaling pathway	8	100	1.41	2.01	1.18e-08	9606.ENSP00000244007,9606.ENSP00000256078,9606.ENSP00000263967,9606.ENSP00000358548,9606.ENSP00000380150,9606.ENSP00000407586,9606.ENSP00000428056,9606.ENSP00000451828	PLCG1,KRAS,PIK3CA,NRAS,CARD11,HRAS,PIK3R1,AKT1
hsa04213	Longevity regulating pathway - multiple species	7	61	1.56	2.17	1.26e-08	9606.ENSP00000256078,9606.ENSP00000263967,9606.ENSP00000358548,9606.ENSP00000400341,9606.ENSP00000407586,9606.ENSP00000428056,9606.ENSP00000451828	KRAS,PIK3CA,NRAS,FOXA2,HRAS,PIK3R1,AKT1
hsa04066	HIF-1 signaling pathway	8	102	1.4	1.99	1.31e-08	9606.ENSP00000228872,9606.ENSP00000244007,9606.ENSP00000262367,9606.ENSP00000263967,9606.ENSP00000269571,9606.ENSP00000275493,9606.ENSP00000428056,9606.ENSP00000451828	CDKN1B,PLCG1,CREBBP,PIK3CA,ERBB2,EGFR,PIK3R1,AKT1
hsa05163	Human cytomegalovirus infection	10	217	1.17	1.68	1.44e-08	9606.ENSP00000256078,9606.ENSP00000263967,9606.ENSP00000269305,9606.ENSP00000275493,9606.ENSP00000358548,9606.ENSP00000360141,9606.ENSP00000407586,9606.ENSP00000428056,9606.ENSP00000451828,9606.ENSP00000495360	KRAS,PIK3CA,TP53,EGFR,NRAS,GNAS,HRAS,PIK3R1,AKT1,CTNNB1
hsa05161	Hepatitis B	9	158	1.26	1.8	1.64e-08	9606.ENSP00000256078,9606.ENSP00000262367,9606.ENSP00000263967,9606.ENSP00000269305,9606.ENSP00000358548,9606.ENSP00000407586,9606.ENSP00000419060,9606.ENSP00000428056,9606.ENSP00000451828	KRAS,CREBBP,PIK3CA,TP53,NRAS,HRAS,BRAF,PIK3R1,AKT1
hsa04664	Fc epsilon RI signaling pathway	7	65	1.53	2.11	1.75e-08	9606.ENSP00000244007,9606.ENSP00000256078,9606.ENSP00000263967,9606.ENSP00000358548,9606.ENSP00000407586,9606.ENSP00000428056,9606.ENSP00000451828	PLCG1,KRAS,PIK3CA,NRAS,HRAS,PIK3R1,AKT1
hsa05221	Acute myeloid leukemia	7	67	1.52	2.08	2.08e-08	9606.ENSP00000256078,9606.ENSP00000263967,9606.ENSP00000358548,9606.ENSP00000407586,9606.ENSP00000419060,9606.ENSP00000428056,9606.ENSP00000451828	KRAS,PIK3CA,NRAS,HRAS,BRAF,PIK3R1,AKT1
hsa05216	Thyroid cancer	6	37	1.71	2.21	2.63e-08	9606.ENSP00000256078,9606.ENSP00000269305,9606.ENSP00000358548,9606.ENSP00000407586,9606.ENSP00000419060,9606.ENSP00000495360	KRAS,TP53,NRAS,HRAS,BRAF,CTNNB1
hsa01524	Platinum drug resistance	7	70	1.5	2.04	2.66e-08	9606.ENSP00000263967,9606.ENSP00000269305,9606.ENSP00000269571,9606.ENSP00000278616,9606.ENSP00000418960,9606.ENSP00000428056,9606.ENSP00000451828	PIK3CA,TP53,ERBB2,ATM,BRCA1,PIK3R1,AKT1
hsa04662	B cell receptor signaling pathway	7	78	1.46	1.93	5.26e-08	9606.ENSP00000256078,9606.ENSP00000263967,9606.ENSP00000358548,9606.ENSP00000380150,9606.ENSP00000407586,9606.ENSP00000428056,9606.ENSP00000451828	KRAS,PIK3CA,NRAS,CARD11,HRAS,PIK3R1,AKT1
hsa04140	Autophagy - animal	8	131	1.29	1.73	7.21e-08	9606.ENSP00000246792,9606.ENSP00000256078,9606.ENSP00000263967,9606.ENSP00000358548,9606.ENSP00000361021,9606.ENSP00000407586,9606.ENSP00000428056,9606.ENSP00000451828	RRAS,KRAS,PIK3CA,NRAS,PTEN,HRAS,PIK3R1,AKT1
hsa04915	Estrogen signaling pathway	8	133	1.28	1.71	7.92e-08	9606.ENSP00000256078,9606.ENSP00000263967,9606.ENSP00000275493,9606.ENSP00000358548,9606.ENSP00000360141,9606.ENSP00000407586,9606.ENSP00000428056,9606.ENSP00000451828	KRAS,PIK3CA,EGFR,NRAS,GNAS,HRAS,PIK3R1,AKT1
hsa04211	Longevity regulating pathway	7	87	1.41	1.83	1.01e-07	9606.ENSP00000256078,9606.ENSP00000263967,9606.ENSP00000269305,9606.ENSP00000358548,9606.ENSP00000407586,9606.ENSP00000428056,9606.ENSP00000451828	KRAS,PIK3CA,TP53,NRAS,HRAS,PIK3R1,AKT1
hsa04150	mTOR signaling pathway	8	150	1.23	1.59	1.87e-07	9606.ENSP00000256078,9606.ENSP00000263967,9606.ENSP00000358548,9606.ENSP00000361021,9606.ENSP00000407586,9606.ENSP00000419060,9606.ENSP00000428056,9606.ENSP00000451828	KRAS,PIK3CA,NRAS,PTEN,HRAS,BRAF,PIK3R1,AKT1
hsa04625	C-type lectin receptor signaling pathway	7	101	1.34	1.69	2.57e-07	9606.ENSP00000246792,9606.ENSP00000256078,9606.ENSP00000263967,9606.ENSP00000358548,9606.ENSP00000407586,9606.ENSP00000428056,9606.ENSP00000451828	RRAS,KRAS,PIK3CA,NRAS,HRAS,PIK3R1,AKT1
hsa04929	GnRH secretion	6	63	1.48	1.76	4.21e-07	9606.ENSP00000256078,9606.ENSP00000263967,9606.ENSP00000358548,9606.ENSP00000407586,9606.ENSP00000428056,9606.ENSP00000451828	KRAS,PIK3CA,NRAS,HRAS,PIK3R1,AKT1
hsa04360	Axon guidance	8	176	1.16	1.44	5.79e-07	9606.ENSP00000244007,9606.ENSP00000246792,9606.ENSP00000256078,9606.ENSP00000263967,9606.ENSP00000352288,9606.ENSP00000358548,9606.ENSP00000407586,9606.ENSP00000428056	PLCG1,RRAS,KRAS,PIK3CA,PLXNB2,NRAS,HRAS,PIK3R1
hsa04917	Prolactin signaling pathway	6	68	1.45	1.69	6.23e-07	9606.ENSP00000256078,9606.ENSP00000263967,9606.ENSP00000358548,9606.ENSP00000407586,9606.ENSP00000428056,9606.ENSP00000451828	KRAS,PIK3CA,NRAS,HRAS,PIK3R1,AKT1
hsa04650	Natural killer cell mediated cytotoxicity	7	120	1.27	1.53	7.38e-07	9606.ENSP00000244007,9606.ENSP00000256078,9606.ENSP00000263967,9606.ENSP00000358548,9606.ENSP00000407586,9606.ENSP00000419060,9606.ENSP00000428056	PLCG1,KRAS,PIK3CA,NRAS,HRAS,BRAF,PIK3R1
hsa05203	Viral carcinogenesis	8	183	1.14	1.4	7.38e-07	9606.ENSP00000228872,9606.ENSP00000256078,9606.ENSP00000262367,9606.ENSP00000263967,9606.ENSP00000269305,9606.ENSP00000358548,9606.ENSP00000407586,9606.ENSP00000428056	CDKN1B,KRAS,CREBBP,PIK3CA,TP53,NRAS,HRAS,PIK3R1
hsa04062	Chemokine signaling pathway	8	186	1.14	1.39	8.17e-07	9606.ENSP00000244007,9606.ENSP00000256078,9606.ENSP00000263967,9606.ENSP00000358548,9606.ENSP00000407586,9606.ENSP00000419060,9606.ENSP00000428056,9606.ENSP00000451828	PLCG1,KRAS,PIK3CA,NRAS,HRAS,BRAF,PIK3R1,AKT1
hsa04910	Insulin signaling pathway	7	132	1.23	1.45	1.31e-06	9606.ENSP00000256078,9606.ENSP00000263967,9606.ENSP00000358548,9606.ENSP00000407586,9606.ENSP00000419060,9606.ENSP00000428056,9606.ENSP00000451828	KRAS,PIK3CA,NRAS,HRAS,BRAF,PIK3R1,AKT1
hsa04371	Apelin signaling pathway	7	133	1.22	1.44	1.35e-06	9606.ENSP00000246792,9606.ENSP00000256078,9606.ENSP00000262160,9606.ENSP00000352608,9606.ENSP00000358548,9606.ENSP00000407586,9606.ENSP00000451828	RRAS,KRAS,SMAD2,RYR1,NRAS,HRAS,AKT1
hsa05170	Human immunodeficiency virus 1 infection	8	203	1.1	1.31	1.49e-06	9606.ENSP00000244007,9606.ENSP00000256078,9606.ENSP00000263967,9606.ENSP00000278616,9606.ENSP00000358548,9606.ENSP00000407586,9606.ENSP00000428056,9606.ENSP00000451828	PLCG1,KRAS,PIK3CA,ATM,NRAS,HRAS,PIK3R1,AKT1
hsa05222	Small cell lung cancer	6	92	1.32	1.45	3.01e-06	9606.ENSP00000228872,9606.ENSP00000263967,9606.ENSP00000269305,9606.ENSP00000361021,9606.ENSP00000428056,9606.ENSP00000451828	CDKN1B,PIK3CA,TP53,PTEN,PIK3R1,AKT1
hsa04934	Cushing syndrome	7	153	1.16	1.32	3.20e-06	9606.ENSP00000228872,9606.ENSP00000257430,9606.ENSP00000275493,9606.ENSP00000301067,9606.ENSP00000360141,9606.ENSP00000419060,9606.ENSP00000495360	CDKN1B,APC,EGFR,KMT2D,GNAS,BRAF,CTNNB1
hsa04916	Melanogenesis	6	95	1.3	1.43	3.49e-06	9606.ENSP00000256078,9606.ENSP00000262367,9606.ENSP00000358548,9606.ENSP00000360141,9606.ENSP00000407586,9606.ENSP00000495360	KRAS,CREBBP,NRAS,GNAS,HRAS,CTNNB1
hsa05142	Chagas disease	6	97	1.29	1.41	3.87e-06	9606.ENSP00000262160,9606.ENSP00000263967,9606.ENSP00000324804,9606.ENSP00000360141,9606.ENSP00000428056,9606.ENSP00000451828	SMAD2,PIK3CA,PPP2R1A,GNAS,PIK3R1,AKT1
hsa04725	Cholinergic synapse	6	109	1.24	1.32	7.29e-06	9606.ENSP00000256078,9606.ENSP00000263967,9606.ENSP00000358548,9606.ENSP00000407586,9606.ENSP00000428056,9606.ENSP00000451828	KRAS,PIK3CA,NRAS,HRAS,PIK3R1,AKT1
hsa05010	Alzheimer disease	9	354	0.91	1.02	8.31e-06	9606.ENSP00000256078,9606.ENSP00000257430,9606.ENSP00000263967,9606.ENSP00000358548,9606.ENSP00000407586,9606.ENSP00000419060,9606.ENSP00000428056,9606.ENSP00000451828,9606.ENSP00000495360	KRAS,APC,PIK3CA,NRAS,HRAS,BRAF,PIK3R1,AKT1,CTNNB1
hsa04720	Long-term potentiation	5	63	1.4	1.39	1.02e-05	9606.ENSP00000256078,9606.ENSP00000262367,9606.ENSP00000358548,9606.ENSP00000407586,9606.ENSP00000419060	KRAS,CREBBP,NRAS,HRAS,BRAF
hsa04137	Mitophagy - animal	5	64	1.39	1.38	1.08e-05	9606.ENSP00000246792,9606.ENSP00000256078,9606.ENSP00000269305,9606.ENSP00000358548,9606.ENSP00000407586	RRAS,KRAS,TP53,NRAS,HRAS
hsa04110	Cell cycle	6	120	1.2	1.25	1.18e-05	9606.ENSP00000218089,9606.ENSP00000228872,9606.ENSP00000262160,9606.ENSP00000262367,9606.ENSP00000269305,9606.ENSP00000278616	STAG2,CDKN1B,SMAD2,CREBBP,TP53,ATM
hsa04520	Adherens junction	5	69	1.36	1.33	1.50e-05	9606.ENSP00000262367,9606.ENSP00000269571,9606.ENSP00000275493,9606.ENSP00000393312,9606.ENSP00000495360	CREBBP,ERBB2,EGFR,FGFR1,CTNNB1
hsa04024	cAMP signaling pathway	7	207	1.03	1.08	1.97e-05	9606.ENSP00000246792,9606.ENSP00000262367,9606.ENSP00000263967,9606.ENSP00000360141,9606.ENSP00000419060,9606.ENSP00000428056,9606.ENSP00000451828	RRAS,CREBBP,PIK3CA,GNAS,BRAF,PIK3R1,AKT1
hsa05131	Shigellosis	7	218	1.01	1.04	2.71e-05	9606.ENSP00000244007,9606.ENSP00000263967,9606.ENSP00000269305,9606.ENSP00000275493,9606.ENSP00000278616,9606.ENSP00000428056,9606.ENSP00000451828	PLCG1,PIK3CA,TP53,EGFR,ATM,PIK3R1,AKT1
hsa04714	Thermogenesis	7	226	0.99	1.01	3.36e-05	9606.ENSP00000256078,9606.ENSP00000320485,9606.ENSP00000358548,9606.ENSP00000360141,9606.ENSP00000393312,9606.ENSP00000407586,9606.ENSP00000490491	KRAS,ARID1A,NRAS,GNAS,FGFR1,HRAS,ARID1B
hsa04921	Oxytocin signaling pathway	6	147	1.11	1.1	3.40e-05	9606.ENSP00000256078,9606.ENSP00000275493,9606.ENSP00000352608,9606.ENSP00000358548,9606.ENSP00000360141,9606.ENSP00000407586	KRAS,EGFR,RYR1,NRAS,GNAS,HRAS
hsa04540	Gap junction	5	87	1.26	1.18	4.11e-05	9606.ENSP00000256078,9606.ENSP00000275493,9606.ENSP00000358548,9606.ENSP00000360141,9606.ENSP00000407586	KRAS,EGFR,NRAS,GNAS,HRAS
hsa04912	GnRH signaling pathway	5	87	1.26	1.18	4.11e-05	9606.ENSP00000256078,9606.ENSP00000275493,9606.ENSP00000358548,9606.ENSP00000360141,9606.ENSP00000407586	KRAS,EGFR,NRAS,GNAS,HRAS
hsa04630	JAK-STAT signaling pathway	6	158	1.08	1.05	4.88e-05	9606.ENSP00000262367,9606.ENSP00000263967,9606.ENSP00000275493,9606.ENSP00000407586,9606.ENSP00000428056,9606.ENSP00000451828	CREBBP,PIK3CA,EGFR,HRAS,PIK3R1,AKT1
hsa04914	Progesterone-mediated oocyte maturation	5	95	1.22	1.12	5.97e-05	9606.ENSP00000256078,9606.ENSP00000263967,9606.ENSP00000419060,9606.ENSP00000428056,9606.ENSP00000451828	KRAS,PIK3CA,BRAF,PIK3R1,AKT1
hsa04726	Serotonergic synapse	5	108	1.17	1.04	0.00011	9606.ENSP00000256078,9606.ENSP00000358548,9606.ENSP00000360141,9606.ENSP00000407586,9606.ENSP00000419060	KRAS,NRAS,GNAS,HRAS,BRAF
hsa04670	Leukocyte transendothelial migration	5	111	1.16	1.02	0.00012	9606.ENSP00000244007,9606.ENSP00000263967,9606.ENSP00000428056,9606.ENSP00000495360,9606.ENSP00000500409	PLCG1,PIK3CA,PIK3R1,CTNNB1,ARHGAP35
hsa04923	Regulation of lipolysis in adipocytes	4	54	1.37	1.12	0.00012	9606.ENSP00000263967,9606.ENSP00000360141,9606.ENSP00000428056,9606.ENSP00000451828	PIK3CA,GNAS,PIK3R1,AKT1
hsa04020	Calcium signaling pathway	6	191	1	0.93	0.00013	9606.ENSP00000244007,9606.ENSP00000267101,9606.ENSP00000269571,9606.ENSP00000275493,9606.ENSP00000352608,9606.ENSP00000360141	PLCG1,ERBB3,ERBB2,EGFR,RYR1,GNAS
hsa04611	Platelet activation	5	122	1.11	0.97	0.00018	9606.ENSP00000263967,9606.ENSP00000360141,9606.ENSP00000428056,9606.ENSP00000451828,9606.ENSP00000500409	PIK3CA,GNAS,PIK3R1,AKT1,ARHGAP35
hsa05418	Fluid shear stress and atherosclerosis	5	129	1.09	0.93	0.00023	9606.ENSP00000263967,9606.ENSP00000269305,9606.ENSP00000428056,9606.ENSP00000451828,9606.ENSP00000495360	PIK3CA,TP53,PIK3R1,AKT1,CTNNB1
hsa05162	Measles	5	137	1.06	0.9	0.0003	9606.ENSP00000228872,9606.ENSP00000263967,9606.ENSP00000269305,9606.ENSP00000428056,9606.ENSP00000451828	CDKN1B,PIK3CA,TP53,PIK3R1,AKT1
hsa05034	Alcoholism	5	146	1.04	0.86	0.00039	9606.ENSP00000256078,9606.ENSP00000358548,9606.ENSP00000360141,9606.ENSP00000407586,9606.ENSP00000419060	KRAS,NRAS,GNAS,HRAS,BRAF
hsa04666	Fc gamma R-mediated phagocytosis	4	90	1.15	0.85	0.00076	9606.ENSP00000244007,9606.ENSP00000263967,9606.ENSP00000428056,9606.ENSP00000451828	PLCG1,PIK3CA,PIK3R1,AKT1
hsa04750	Inflammatory mediator regulation of TRP channels	4	92	1.14	0.84	0.00081	9606.ENSP00000244007,9606.ENSP00000263967,9606.ENSP00000360141,9606.ENSP00000428056	PLCG1,PIK3CA,GNAS,PIK3R1
hsa04070	Phosphatidylinositol signaling system	4	94	1.13	0.83	0.00087	9606.ENSP00000244007,9606.ENSP00000263967,9606.ENSP00000361021,9606.ENSP00000428056	PLCG1,PIK3CA,PTEN,PIK3R1
hsa04960	Aldosterone-regulated sodium reabsorption	3	37	1.41	0.91	0.00091	9606.ENSP00000256078,9606.ENSP00000263967,9606.ENSP00000428056	KRAS,PIK3CA,PIK3R1
hsa04064	NF-kappa B signaling pathway	4	101	1.1	0.8	0.0011	9606.ENSP00000244007,9606.ENSP00000278616,9606.ENSP00000380150,9606.ENSP00000384570	PLCG1,ATM,CARD11,CARD10
hsa04928	Parathyroid hormone synthesis, secretion and action	4	104	1.09	0.79	0.0012	9606.ENSP00000275493,9606.ENSP00000360141,9606.ENSP00000393312,9606.ENSP00000419060	EGFR,GNAS,FGFR1,BRAF
hsa04931	Insulin resistance	4	106	1.08	0.78	0.0013	9606.ENSP00000263967,9606.ENSP00000361021,9606.ENSP00000428056,9606.ENSP00000451828	PIK3CA,PTEN,PIK3R1,AKT1
hsa05169	Epstein-Barr virus infection	5	192	0.92	0.71	0.0013	9606.ENSP00000228872,9606.ENSP00000263967,9606.ENSP00000269305,9606.ENSP00000428056,9606.ENSP00000451828	CDKN1B,PIK3CA,TP53,PIK3R1,AKT1
hsa04973	Carbohydrate digestion and absorption	3	44	1.34	0.85	0.0014	9606.ENSP00000263967,9606.ENSP00000428056,9606.ENSP00000451828	PIK3CA,PIK3R1,AKT1
hsa05132	Salmonella infection	5	209	0.88	0.67	0.0018	9606.ENSP00000246792,9606.ENSP00000263967,9606.ENSP00000407586,9606.ENSP00000451828,9606.ENSP00000495360	RRAS,PIK3CA,HRAS,AKT1,CTNNB1
hsa04152	AMPK signaling pathway	4	120	1.02	0.72	0.002	9606.ENSP00000263967,9606.ENSP00000324804,9606.ENSP00000428056,9606.ENSP00000451828	PIK3CA,PPP2R1A,PIK3R1,AKT1
hsa05135	Yersinia infection	4	124	1.01	0.7	0.0022	9606.ENSP00000244007,9606.ENSP00000263967,9606.ENSP00000428056,9606.ENSP00000451828	PLCG1,PIK3CA,PIK3R1,AKT1
hsa05017	Spinocerebellar ataxia	4	135	0.97	0.66	0.003	9606.ENSP00000263967,9606.ENSP00000352608,9606.ENSP00000428056,9606.ENSP00000451828	PIK3CA,RYR1,PIK3R1,AKT1
hsa05217	Basal cell carcinoma	3	63	1.18	0.7	0.0036	9606.ENSP00000257430,9606.ENSP00000269305,9606.ENSP00000495360	APC,TP53,CTNNB1
hsa04310	Wnt signaling pathway	4	154	0.92	0.6	0.0047	9606.ENSP00000257430,9606.ENSP00000262367,9606.ENSP00000269305,9606.ENSP00000495360	APC,CREBBP,TP53,CTNNB1
hsa04390	Hippo signaling pathway	4	154	0.92	0.6	0.0047	9606.ENSP00000257430,9606.ENSP00000262160,9606.ENSP00000324804,9606.ENSP00000495360	APC,SMAD2,PPP2R1A,CTNNB1
hsa05100	Bacterial invasion of epithelial cells	3	70	1.13	0.67	0.0047	9606.ENSP00000263967,9606.ENSP00000428056,9606.ENSP00000495360	PIK3CA,PIK3R1,CTNNB1
hsa00562	Inositol phosphate metabolism	3	72	1.12	0.66	0.005	9606.ENSP00000244007,9606.ENSP00000263967,9606.ENSP00000361021	PLCG1,PIK3CA,PTEN
hsa04115	p53 signaling pathway	3	72	1.12	0.66	0.005	9606.ENSP00000269305,9606.ENSP00000278616,9606.ENSP00000361021	TP53,ATM,PTEN
hsa05164	Influenza A	4	163	0.89	0.58	0.0055	9606.ENSP00000262367,9606.ENSP00000263967,9606.ENSP00000428056,9606.ENSP00000451828	CREBBP,PIK3CA,PIK3R1,AKT1
hsa04350	TGF-beta signaling pathway	3	91	1.02	0.57	0.0093	9606.ENSP00000262160,9606.ENSP00000262367,9606.ENSP00000324804	SMAD2,CREBBP,PPP2R1A
hsa04620	Toll-like receptor signaling pathway	3	100	0.98	0.53	0.012	9606.ENSP00000263967,9606.ENSP00000428056,9606.ENSP00000451828	PIK3CA,PIK3R1,AKT1
hsa04922	Glucagon signaling pathway	3	100	0.98	0.53	0.012	9606.ENSP00000262367,9606.ENSP00000360141,9606.ENSP00000451828	CREBBP,GNAS,AKT1
hsa05146	Amoebiasis	3	101	0.97	0.53	0.0121	9606.ENSP00000263967,9606.ENSP00000360141,9606.ENSP00000428056	PIK3CA,GNAS,PIK3R1
hsa04668	TNF signaling pathway	3	111	0.93	0.5	0.0155	9606.ENSP00000263967,9606.ENSP00000428056,9606.ENSP00000451828	PIK3CA,PIK3R1,AKT1
hsa04380	Osteoclast differentiation	3	120	0.9	0.47	0.0189	9606.ENSP00000263967,9606.ENSP00000428056,9606.ENSP00000451828	PIK3CA,PIK3R1,AKT1
hsa03440	Homologous recombination	2	38	1.22	0.52	0.0193	9606.ENSP00000278616,9606.ENSP00000418960	ATM,BRCA1
hsa04144	Endocytosis	4	241	0.72	0.43	0.02	9606.ENSP00000262160,9606.ENSP00000275493,9606.ENSP00000407586,9606.ENSP00000410294	SMAD2,EGFR,HRAS,FGFR2
hsa04728	Dopaminergic synapse	3	126	0.88	0.46	0.021	9606.ENSP00000324804,9606.ENSP00000360141,9606.ENSP00000451828	PPP2R1A,GNAS,AKT1
hsa04930	Type II diabetes mellitus	2	45	1.15	0.48	0.0257	9606.ENSP00000263967,9606.ENSP00000428056	PIK3CA,PIK3R1
hsa05110	Vibrio cholerae infection	2	47	1.13	0.47	0.0276	9606.ENSP00000244007,9606.ENSP00000360141	PLCG1,GNAS
hsa04261	Adrenergic signaling in cardiomyocytes	3	146	0.81	0.41	0.0304	9606.ENSP00000324804,9606.ENSP00000360141,9606.ENSP00000451828	PPP2R1A,GNAS,AKT1
hsa04932	Non-alcoholic fatty liver disease	3	146	0.81	0.41	0.0304	9606.ENSP00000263967,9606.ENSP00000428056,9606.ENSP00000451828	PIK3CA,PIK3R1,AKT1
hsa04330	Notch signaling pathway	2	52	1.09	0.45	0.0325	9606.ENSP00000256646,9606.ENSP00000262367	NOTCH2,CREBBP
hsa00310	Lysine degradation	2	60	1.02	0.41	0.042	9606.ENSP00000262189,9606.ENSP00000301067	KMT2C,KMT2D
hsa05202	Transcriptional misregulation in cancer	3	171	0.75	0.36	0.0445	9606.ENSP00000228872,9606.ENSP00000269305,9606.ENSP00000278616	CDKN1B,TP53,ATM
hsa05120	Epithelial cell signaling in Helicobacter pylori infection	2	65	0.99	0.39	0.0478	9606.ENSP00000244007,9606.ENSP00000275493	PLCG1,EGFR

## Sheet: Supplementary_Table_2
Supplementary Table S2: Analysis of annotated keyword enrichment (UniProt)
#term ID	term description	observed gene count	background gene count	strength	signal	false discovery rate	matching proteins in your network (IDs)	matching proteins in your network (labels)
KW-0832	Ubl conjugation	28	2399	0.57	0.78	9.35e-08	9606.ENSP00000228872,9606.ENSP00000244007,9606.ENSP00000256078,9606.ENSP00000256646,9606.ENSP00000257430,9606.ENSP00000262160,9606.ENSP00000262367,9606.ENSP00000264709,9606.ENSP00000269305,9606.ENSP00000275493,9606.ENSP00000301067,9606.ENSP00000309572,9606.ENSP00000358092,9606.ENSP00000358548,9606.ENSP00000361021,9606.ENSP00000362441,9606.ENSP00000393312,9606.ENSP00000406549,9606.ENSP00000407586,…	CDKN1B,PLCG1,KRAS,NOTCH2,APC,SMAD2,CREBBP,DNMT3A,TP53,EGFR,KMT2D,TERT,PRDM1,NRAS,PTEN,ATRX,FGFR1,TAF1,HRAS,FGFR2,BRCA1,BRAF,PIK3R1,AKT1,FBXW7,ZFHX3,CTCF,CTNNB1
KW-0539	Nucleus	40	5278	0.38	0.56	2.13e-07	9606.ENSP00000218089,9606.ENSP00000226798,9606.ENSP00000228872,9606.ENSP00000256646,9606.ENSP00000262160,9606.ENSP00000262189,9606.ENSP00000262367,9606.ENSP00000264709,9606.ENSP00000269305,9606.ENSP00000269571,9606.ENSP00000275493,9606.ENSP00000278616,9606.ENSP00000301067,9606.ENSP00000309572,9606.ENSP00000320485,9606.ENSP00000324804,9606.ENSP00000351015,9606.ENSP00000355541,9606.ENSP00000357087,…	STAG2,FRG1,CDKN1B,NOTCH2,SMAD2,KMT2C,CREBBP,DNMT3A,TP53,ERBB2,EGFR,ATM,KMT2D,TERT,ARID1A,PPP2R1A,NF1,HEATR1,DUSP23,PRDM1,PTEN,ATRX,GCNA,SPOP,FGFR1,PTPN13,FOXA2,FAT1,TAF1,HRAS,BRCA1,BRAF,TRERF1,AKT1,FBXW7,ARID1B,ZFHX3,CTCF,CTNNB1,ARHGAP35
KW-0043	Tumor suppressor	8	177	1.16	1.16	2.49e-05	9606.ENSP00000228872,9606.ENSP00000257430,9606.ENSP00000269305,9606.ENSP00000278616,9606.ENSP00000351015,9606.ENSP00000361021,9606.ENSP00000418960,9606.ENSP00000494538	CDKN1B,APC,TP53,ATM,NF1,PTEN,BRCA1,CTCF
KW-0547	Nucleotide-binding	20	1776	0.55	0.63	4.90e-05	9606.ENSP00000246792,9606.ENSP00000256078,9606.ENSP00000263967,9606.ENSP00000267101,9606.ENSP00000269571,9606.ENSP00000275493,9606.ENSP00000278616,9606.ENSP00000311273,9606.ENSP00000352608,9606.ENSP00000358548,9606.ENSP00000360141,9606.ENSP00000362441,9606.ENSP00000393312,9606.ENSP00000406549,9606.ENSP00000407586,9606.ENSP00000410294,9606.ENSP00000419060,9606.ENSP00000437256,9606.ENSP00000451828,…	RRAS,KRAS,PIK3CA,ERBB3,ERBB2,EGFR,ATM,DNAH7,RYR1,NRAS,GNAS,ATRX,FGFR1,TAF1,HRAS,FGFR2,BRAF,DICER1,AKT1,ARHGAP35
KW-0597	Phosphoprotein	45	8122	0.25	0.39	7.98e-05	9606.ENSP00000218089,9606.ENSP00000228872,9606.ENSP00000244007,9606.ENSP00000256646,9606.ENSP00000257430,9606.ENSP00000262160,9606.ENSP00000262189,9606.ENSP00000262367,9606.ENSP00000264501,9606.ENSP00000264709,9606.ENSP00000267101,9606.ENSP00000269305,9606.ENSP00000269571,9606.ENSP00000275493,9606.ENSP00000278616,9606.ENSP00000301067,9606.ENSP00000309572,9606.ENSP00000320485,9606.ENSP00000351015,…	STAG2,CDKN1B,PLCG1,NOTCH2,APC,SMAD2,KMT2C,CREBBP,KIAA1109,DNMT3A,ERBB3,TP53,ERBB2,EGFR,ATM,KMT2D,TERT,ARID1A,NF1,PLXNB2,RYR1,HEATR1,NRAS,GNAS,PTEN,ATRX,CARD11,CARD10,FGFR1,PTPN13,FOXA2,TAF1,FGFR2,BRCA1,BRAF,PIK3R1,DICER1,TRERF1,AKT1,FBXW7,ARID1B,ZFHX3,CTCF,CTNNB1,ARHGAP35
KW-0656	Proto-oncogene	8	225	1.05	1	7.98e-05	9606.ENSP00000256078,9606.ENSP00000263967,9606.ENSP00000275493,9606.ENSP00000358548,9606.ENSP00000407586,9606.ENSP00000410294,9606.ENSP00000419060,9606.ENSP00000451828	KRAS,PIK3CA,EGFR,NRAS,HRAS,FGFR2,BRAF,AKT1
KW-0007	Acetylation	27	3362	0.41	0.5	0.0001	9606.ENSP00000218089,9606.ENSP00000244007,9606.ENSP00000256078,9606.ENSP00000257430,9606.ENSP00000262160,9606.ENSP00000262189,9606.ENSP00000262367,9606.ENSP00000269305,9606.ENSP00000278616,9606.ENSP00000301067,9606.ENSP00000320485,9606.ENSP00000324804,9606.ENSP00000351015,9606.ENSP00000355541,9606.ENSP00000358548,9606.ENSP00000361021,9606.ENSP00000362441,9606.ENSP00000406549,9606.ENSP00000407586,…	STAG2,PLCG1,KRAS,APC,SMAD2,KMT2C,CREBBP,TP53,ATM,KMT2D,ARID1A,PPP2R1A,NF1,HEATR1,NRAS,PTEN,ATRX,TAF1,HRAS,BRCA1,BRAF,PIK3R1,TRERF1,AKT1,ARID1B,CTCF,CTNNB1
KW-0488	Methylation	14	973	0.66	0.68	0.00014	9606.ENSP00000246792,9606.ENSP00000256078,9606.ENSP00000262189,9606.ENSP00000262367,9606.ENSP00000264709,9606.ENSP00000269305,9606.ENSP00000275493,9606.ENSP00000301067,9606.ENSP00000320485,9606.ENSP00000358548,9606.ENSP00000362441,9606.ENSP00000407586,9606.ENSP00000419060,9606.ENSP00000490491	RRAS,KRAS,KMT2C,CREBBP,DNMT3A,TP53,EGFR,KMT2D,ARID1A,NRAS,ATRX,HRAS,BRAF,ARID1B
KW-0156	Chromatin regulator	8	292	0.94	0.83	0.0003	9606.ENSP00000262189,9606.ENSP00000264709,9606.ENSP00000301067,9606.ENSP00000320485,9606.ENSP00000362441,9606.ENSP00000400341,9606.ENSP00000490491,9606.ENSP00000494538	KMT2C,DNMT3A,KMT2D,ARID1A,ATRX,FOXA2,ARID1B,CTCF
KW-0805	Transcription regulation	21	2299	0.46	0.52	0.0003	9606.ENSP00000256646,9606.ENSP00000262160,9606.ENSP00000262189,9606.ENSP00000262367,9606.ENSP00000269305,9606.ENSP00000269571,9606.ENSP00000301067,9606.ENSP00000320485,9606.ENSP00000355541,9606.ENSP00000358092,9606.ENSP00000362441,9606.ENSP00000393312,9606.ENSP00000400341,9606.ENSP00000406549,9606.ENSP00000418960,9606.ENSP00000439689,9606.ENSP00000490491,9606.ENSP00000493252,9606.ENSP00000494538,…	NOTCH2,SMAD2,KMT2C,CREBBP,TP53,ERBB2,KMT2D,ARID1A,HEATR1,PRDM1,ATRX,FGFR1,FOXA2,TAF1,BRCA1,TRERF1,ARID1B,ZFHX3,CTCF,CTNNB1,ARHGAP35
KW-0010	Activator	11	684	0.71	0.66	0.00052	9606.ENSP00000256646,9606.ENSP00000262189,9606.ENSP00000262367,9606.ENSP00000269305,9606.ENSP00000269571,9606.ENSP00000400341,9606.ENSP00000418960,9606.ENSP00000439689,9606.ENSP00000493252,9606.ENSP00000494538,9606.ENSP00000495360	NOTCH2,KMT2C,CREBBP,TP53,ERBB2,FOXA2,BRCA1,TRERF1,ZFHX3,CTCF,CTNNB1
KW-0963	Cytoplasm	32	5095	0.3	0.39	0.00071	9606.ENSP00000226798,9606.ENSP00000228872,9606.ENSP00000256078,9606.ENSP00000256646,9606.ENSP00000257430,9606.ENSP00000262160,9606.ENSP00000262367,9606.ENSP00000264709,9606.ENSP00000269305,9606.ENSP00000269571,9606.ENSP00000309572,9606.ENSP00000311273,9606.ENSP00000324804,9606.ENSP00000357087,9606.ENSP00000358092,9606.ENSP00000359655,9606.ENSP00000361021,9606.ENSP00000380150,9606.ENSP00000384570,…	FRG1,CDKN1B,KRAS,NOTCH2,APC,SMAD2,CREBBP,DNMT3A,TP53,ERBB2,TERT,DNAH7,PPP2R1A,DUSP23,PRDM1,EYS,PTEN,CARD11,CARD10,FGFR1,PTPN13,FOXA2,FAT1,HRAS,BRCA1,BRAF,DICER1,AKT1,FBXW7,ZFHX3,CTNNB1,ARHGAP35
KW-1017	Isopeptide bond	17	1717	0.5	0.51	0.00078	9606.ENSP00000256078,9606.ENSP00000262367,9606.ENSP00000264709,9606.ENSP00000269305,9606.ENSP00000275493,9606.ENSP00000301067,9606.ENSP00000358092,9606.ENSP00000358548,9606.ENSP00000361021,9606.ENSP00000362441,9606.ENSP00000406549,9606.ENSP00000407586,9606.ENSP00000418960,9606.ENSP00000419060,9606.ENSP00000451828,9606.ENSP00000493252,9606.ENSP00000494538	KRAS,CREBBP,DNMT3A,TP53,EGFR,KMT2D,PRDM1,NRAS,PTEN,ATRX,TAF1,HRAS,BRCA1,BRAF,AKT1,ZFHX3,CTCF
KW-0418	Kinase	10	634	0.7	0.6	0.0013	9606.ENSP00000263967,9606.ENSP00000267101,9606.ENSP00000269571,9606.ENSP00000275493,9606.ENSP00000278616,9606.ENSP00000393312,9606.ENSP00000406549,9606.ENSP00000410294,9606.ENSP00000419060,9606.ENSP00000451828	PIK3CA,ERBB3,ERBB2,EGFR,ATM,FGFR1,TAF1,FGFR2,BRAF,AKT1
KW-0808	Transferase	17	1820	0.47	0.48	0.0013	9606.ENSP00000262189,9606.ENSP00000262367,9606.ENSP00000263967,9606.ENSP00000264709,9606.ENSP00000267101,9606.ENSP00000269571,9606.ENSP00000275493,9606.ENSP00000278616,9606.ENSP00000301067,9606.ENSP00000309572,9606.ENSP00000358092,9606.ENSP00000393312,9606.ENSP00000406549,9606.ENSP00000410294,9606.ENSP00000418960,9606.ENSP00000419060,9606.ENSP00000451828	KMT2C,CREBBP,PIK3CA,DNMT3A,ERBB3,ERBB2,EGFR,ATM,KMT2D,TERT,PRDM1,FGFR1,TAF1,FGFR2,BRCA1,BRAF,AKT1
KW-0829	Tyrosine-protein kinase	5	110	1.16	0.8	0.0013	9606.ENSP00000267101,9606.ENSP00000269571,9606.ENSP00000275493,9606.ENSP00000393312,9606.ENSP00000410294	ERBB3,ERBB2,EGFR,FGFR1,FGFR2
KW-0067	ATP-binding	14	1379	0.51	0.46	0.0031	9606.ENSP00000263967,9606.ENSP00000267101,9606.ENSP00000269571,9606.ENSP00000275493,9606.ENSP00000278616,9606.ENSP00000311273,9606.ENSP00000352608,9606.ENSP00000362441,9606.ENSP00000393312,9606.ENSP00000406549,9606.ENSP00000410294,9606.ENSP00000419060,9606.ENSP00000437256,9606.ENSP00000451828	PIK3CA,ERBB3,ERBB2,EGFR,ATM,DNAH7,RYR1,ATRX,FGFR1,TAF1,FGFR2,BRAF,DICER1,AKT1
KW-0238	DNA-binding	17	1971	0.44	0.42	0.0033	9606.ENSP00000262160,9606.ENSP00000262189,9606.ENSP00000264709,9606.ENSP00000269305,9606.ENSP00000278616,9606.ENSP00000309572,9606.ENSP00000320485,9606.ENSP00000358092,9606.ENSP00000362441,9606.ENSP00000400341,9606.ENSP00000406549,9606.ENSP00000418960,9606.ENSP00000439689,9606.ENSP00000490491,9606.ENSP00000493252,9606.ENSP00000494538,9606.ENSP00000500409	SMAD2,KMT2C,DNMT3A,TP53,ATM,TERT,ARID1A,PRDM1,ATRX,FOXA2,TAF1,BRCA1,TRERF1,ARID1B,ZFHX3,CTCF,ARHGAP35
KW-0677	Repeat	29	4794	0.28	0.35	0.0035	9606.ENSP00000244007,9606.ENSP00000256646,9606.ENSP00000257430,9606.ENSP00000262189,9606.ENSP00000262367,9606.ENSP00000275493,9606.ENSP00000301067,9606.ENSP00000311273,9606.ENSP00000324804,9606.ENSP00000352288,9606.ENSP00000352608,9606.ENSP00000358092,9606.ENSP00000359655,9606.ENSP00000393312,9606.ENSP00000394794,9606.ENSP00000406229,9606.ENSP00000406549,9606.ENSP00000410294,9606.ENSP00000418960,…	PLCG1,NOTCH2,APC,KMT2C,CREBBP,EGFR,KMT2D,DNAH7,PPP2R1A,PLXNB2,RYR1,PRDM1,EYS,FGFR1,PTPN13,FAT1,TAF1,FGFR2,BRCA1,FBN2,PIK3R1,DICER1,TRERF1,FBXW7,CDH4,ZFHX3,CTCF,CTNNB1,ARHGAP35
KW-0945	Host-virus interaction	8	540	0.67	0.47	0.0096	9606.ENSP00000244007,9606.ENSP00000262367,9606.ENSP00000269305,9606.ENSP00000275493,9606.ENSP00000406549,9606.ENSP00000428056,9606.ENSP00000474725,9606.ENSP00000495360	PLCG1,CREBBP,TP53,EGFR,TAF1,PIK3R1,FBXW7,CTNNB1
KW-0159	Chromosome partition	3	45	1.33	0.57	0.0141	9606.ENSP00000218089,9606.ENSP00000324804,9606.ENSP00000494538	STAG2,PPP2R1A,CTCF
KW-0038	Ectodermal dysplasia	3	50	1.28	0.54	0.018	9606.ENSP00000256078,9606.ENSP00000410294,9606.ENSP00000419060	KRAS,FGFR2,BRAF
KW-0342	GTP-binding	6	342	0.75	0.43	0.0205	9606.ENSP00000246792,9606.ENSP00000256078,9606.ENSP00000358548,9606.ENSP00000360141,9606.ENSP00000407586,9606.ENSP00000500409	RRAS,KRAS,NRAS,GNAS,HRAS,ARHGAP35
KW-0564	Palmitate	6	339	0.75	0.43	0.0205	9606.ENSP00000246792,9606.ENSP00000256078,9606.ENSP00000262189,9606.ENSP00000275493,9606.ENSP00000358548,9606.ENSP00000407586	RRAS,KRAS,KMT2C,EGFR,NRAS,HRAS
KW-1003	Cell membrane	21	3277	0.31	0.3	0.0205	9606.ENSP00000246792,9606.ENSP00000256078,9606.ENSP00000256646,9606.ENSP00000257430,9606.ENSP00000267101,9606.ENSP00000269571,9606.ENSP00000275493,9606.ENSP00000324804,9606.ENSP00000331867,9606.ENSP00000352288,9606.ENSP00000358548,9606.ENSP00000360141,9606.ENSP00000393312,9606.ENSP00000406229,9606.ENSP00000407586,9606.ENSP00000410294,9606.ENSP00000419060,9606.ENSP00000451828,9606.ENSP00000484928,…	RRAS,KRAS,NOTCH2,APC,ERBB3,ERBB2,EGFR,PPP2R1A,TAS1R1,PLXNB2,NRAS,GNAS,FGFR1,FAT1,HRAS,FGFR2,BRAF,AKT1,CDH4,CTNNB1,ARHGAP35
KW-0702	S-nitrosylation	3	56	1.23	0.51	0.021	9606.ENSP00000352608,9606.ENSP00000407586,9606.ENSP00000495360	RYR1,HRAS,CTNNB1
KW-0524	Neurogenesis	5	275	0.76	0.37	0.0443	9606.ENSP00000320485,9606.ENSP00000361021,9606.ENSP00000451828,9606.ENSP00000490491,9606.ENSP00000495360	ARID1A,PTEN,AKT1,ARID1B,CTNNB1
KW-0636	Prenylation	4	167	0.88	0.38	0.0474	9606.ENSP00000246792,9606.ENSP00000256078,9606.ENSP00000358548,9606.ENSP00000407586	RRAS,KRAS,NRAS,HRAS

## Sheet: Supplementary_Table_3
Supplementary Table S3: Analysis of gene ontology (Cellular compartments)
#term ID	term description	observed gene count	background gene count	strength	signal	false discovery rate	matching proteins in your network (IDs)	matching proteins in your network (labels)
GO:0032991	Protein-containing complex	42	5506	0.38	0.57	1.98e-07	9606.ENSP00000218089,9606.ENSP00000226798,9606.ENSP00000228872,9606.ENSP00000244007,9606.ENSP00000256646,9606.ENSP00000257430,9606.ENSP00000262160,9606.ENSP00000262189,9606.ENSP00000262367,9606.ENSP00000263967,9606.ENSP00000264709,9606.ENSP00000267101,9606.ENSP00000269305,9606.ENSP00000269571,9606.ENSP00000275493,9606.ENSP00000278616,9606.ENSP00000301067,9606.ENSP00000309572,9606.ENSP00000311273,…	STAG2,FRG1,CDKN1B,PLCG1,NOTCH2,APC,SMAD2,KMT2C,CREBBP,PIK3CA,DNMT3A,ERBB3,TP53,ERBB2,EGFR,ATM,KMT2D,TERT,DNAH7,ARID1A,PPP2R1A,PLXNB2,RYR1,HEATR1,GNAS,SPOP,CARD11,CARD10,FGFR1,TAF1,HRAS,FGFR2,BRCA1,PIK3R1,DICER1,TRERF1,AKT1,FBXW7,CDH4,ARID1B,ZFHX3,CTNNB1
GO:0005634	Nucleus	47	7672	0.29	0.46	4.32e-06	9606.ENSP00000218089,9606.ENSP00000226798,9606.ENSP00000228872,9606.ENSP00000244007,9606.ENSP00000256646,9606.ENSP00000257430,9606.ENSP00000262160,9606.ENSP00000262189,9606.ENSP00000262367,9606.ENSP00000264501,9606.ENSP00000264709,9606.ENSP00000269305,9606.ENSP00000269571,9606.ENSP00000275493,9606.ENSP00000278616,9606.ENSP00000301067,9606.ENSP00000309572,9606.ENSP00000320485,9606.ENSP00000324804,…	STAG2,FRG1,CDKN1B,PLCG1,NOTCH2,APC,SMAD2,KMT2C,CREBBP,KIAA1109,DNMT3A,TP53,ERBB2,EGFR,ATM,KMT2D,TERT,ARID1A,PPP2R1A,NF1,HEATR1,DUSP23,PRDM1,GNAS,PTEN,ATRX,GCNA,SPOP,FGFR1,PTPN13,FOXA2,FAT1,TAF1,HRAS,FGFR2,BRCA1,BRAF,PIK3R1,DICER1,TRERF1,AKT1,FBXW7,ARID1B,ZFHX3,CTCF,CTNNB1,ARHGAP35
GO:1902494	Catalytic complex	21	1539	0.64	0.78	4.32e-06	9606.ENSP00000226798,9606.ENSP00000228872,9606.ENSP00000262189,9606.ENSP00000262367,9606.ENSP00000263967,9606.ENSP00000264709,9606.ENSP00000301067,9606.ENSP00000309572,9606.ENSP00000311273,9606.ENSP00000320485,9606.ENSP00000324804,9606.ENSP00000360141,9606.ENSP00000377001,9606.ENSP00000406549,9606.ENSP00000407586,9606.ENSP00000418960,9606.ENSP00000428056,9606.ENSP00000437256,9606.ENSP00000439689,…	FRG1,CDKN1B,KMT2C,CREBBP,PIK3CA,DNMT3A,KMT2D,TERT,DNAH7,ARID1A,PPP2R1A,GNAS,SPOP,TAF1,HRAS,BRCA1,PIK3R1,DICER1,TRERF1,FBXW7,ARID1B
GO:0005654	Nucleoplasm	33	4169	0.4	0.53	1.62e-05	9606.ENSP00000218089,9606.ENSP00000226798,9606.ENSP00000228872,9606.ENSP00000256646,9606.ENSP00000257430,9606.ENSP00000262160,9606.ENSP00000262189,9606.ENSP00000262367,9606.ENSP00000264709,9606.ENSP00000269305,9606.ENSP00000278616,9606.ENSP00000301067,9606.ENSP00000309572,9606.ENSP00000320485,9606.ENSP00000355541,9606.ENSP00000357087,9606.ENSP00000358092,9606.ENSP00000361021,9606.ENSP00000362441,…	STAG2,FRG1,CDKN1B,NOTCH2,APC,SMAD2,KMT2C,CREBBP,DNMT3A,TP53,ATM,KMT2D,TERT,ARID1A,HEATR1,DUSP23,PRDM1,PTEN,ATRX,GCNA,SPOP,PTPN13,FOXA2,TAF1,HRAS,BRCA1,TRERF1,AKT1,FBXW7,ARID1B,ZFHX3,CTCF,CTNNB1
GO:0031981	Nuclear lumen	34	4526	0.38	0.5	2.55e-05	9606.ENSP00000218089,9606.ENSP00000226798,9606.ENSP00000228872,9606.ENSP00000256646,9606.ENSP00000257430,9606.ENSP00000262160,9606.ENSP00000262189,9606.ENSP00000262367,9606.ENSP00000264709,9606.ENSP00000269305,9606.ENSP00000278616,9606.ENSP00000301067,9606.ENSP00000309572,9606.ENSP00000320485,9606.ENSP00000351015,9606.ENSP00000355541,9606.ENSP00000357087,9606.ENSP00000358092,9606.ENSP00000361021,…	STAG2,FRG1,CDKN1B,NOTCH2,APC,SMAD2,KMT2C,CREBBP,DNMT3A,TP53,ATM,KMT2D,TERT,ARID1A,NF1,HEATR1,DUSP23,PRDM1,PTEN,ATRX,GCNA,SPOP,PTPN13,FOXA2,TAF1,HRAS,BRCA1,TRERF1,AKT1,FBXW7,ARID1B,ZFHX3,CTCF,CTNNB1
GO:0005694	Chromosome	19	1850	0.51	0.51	0.00086	9606.ENSP00000218089,9606.ENSP00000257430,9606.ENSP00000262160,9606.ENSP00000262367,9606.ENSP00000264709,9606.ENSP00000269305,9606.ENSP00000309572,9606.ENSP00000320485,9606.ENSP00000324804,9606.ENSP00000362441,9606.ENSP00000362799,9606.ENSP00000400341,9606.ENSP00000406549,9606.ENSP00000418960,9606.ENSP00000474725,9606.ENSP00000490491,9606.ENSP00000493252,9606.ENSP00000494538,9606.ENSP00000495360	STAG2,APC,SMAD2,CREBBP,DNMT3A,TP53,TERT,ARID1A,PPP2R1A,ATRX,GCNA,FOXA2,TAF1,BRCA1,FBXW7,ARID1B,ZFHX3,CTCF,CTNNB1
GO:0030027	Lamellipodium	7	203	1.04	0.77	0.0012	9606.ENSP00000244007,9606.ENSP00000257430,9606.ENSP00000263967,9606.ENSP00000394794,9606.ENSP00000406229,9606.ENSP00000451828,9606.ENSP00000495360	PLCG1,APC,PIK3CA,PTPN13,FAT1,AKT1,CTNNB1
GO:0070013	Intracellular organelle lumen	35	5660	0.29	0.38	0.0012	9606.ENSP00000218089,9606.ENSP00000226798,9606.ENSP00000228872,9606.ENSP00000256646,9606.ENSP00000257430,9606.ENSP00000262160,9606.ENSP00000262189,9606.ENSP00000262367,9606.ENSP00000264709,9606.ENSP00000269305,9606.ENSP00000275493,9606.ENSP00000278616,9606.ENSP00000301067,9606.ENSP00000309572,9606.ENSP00000320485,9606.ENSP00000351015,9606.ENSP00000355541,9606.ENSP00000357087,9606.ENSP00000358092,…	STAG2,FRG1,CDKN1B,NOTCH2,APC,SMAD2,KMT2C,CREBBP,DNMT3A,TP53,EGFR,ATM,KMT2D,TERT,ARID1A,NF1,HEATR1,DUSP23,PRDM1,PTEN,ATRX,GCNA,SPOP,PTPN13,FOXA2,TAF1,HRAS,BRCA1,TRERF1,AKT1,FBXW7,ARID1B,ZFHX3,CTCF,CTNNB1
GO:0031252	Cell leading edge	9	422	0.83	0.66	0.0014	9606.ENSP00000244007,9606.ENSP00000257430,9606.ENSP00000263967,9606.ENSP00000275493,9606.ENSP00000360141,9606.ENSP00000394794,9606.ENSP00000406229,9606.ENSP00000451828,9606.ENSP00000495360	PLCG1,APC,PIK3CA,EGFR,GNAS,PTPN13,FAT1,AKT1,CTNNB1
GO:0019898	Extrinsic component of membrane	8	323	0.9	0.69	0.0015	9606.ENSP00000256078,9606.ENSP00000257430,9606.ENSP00000263967,9606.ENSP00000360141,9606.ENSP00000428056,9606.ENSP00000451828,9606.ENSP00000484928,9606.ENSP00000495360	KRAS,APC,PIK3CA,GNAS,PIK3R1,AKT1,CDH4,CTNNB1
GO:0140513	Nuclear protein-containing complex	15	1290	0.57	0.52	0.0015	9606.ENSP00000218089,9606.ENSP00000226798,9606.ENSP00000244007,9606.ENSP00000262160,9606.ENSP00000262189,9606.ENSP00000262367,9606.ENSP00000301067,9606.ENSP00000309572,9606.ENSP00000320485,9606.ENSP00000355541,9606.ENSP00000406549,9606.ENSP00000418960,9606.ENSP00000439689,9606.ENSP00000490491,9606.ENSP00000495360	STAG2,FRG1,PLCG1,SMAD2,KMT2C,CREBBP,KMT2D,TERT,ARID1A,HEATR1,TAF1,BRCA1,TRERF1,ARID1B,CTNNB1
GO:0044214	Spanning component of plasma membrane	3	13	1.87	0.86	0.0023	9606.ENSP00000267101,9606.ENSP00000269571,9606.ENSP00000275493	ERBB3,ERBB2,EGFR
GO:0048471	Perinuclear region of cytoplasm	11	727	0.68	0.56	0.0023	9606.ENSP00000257430,9606.ENSP00000263967,9606.ENSP00000269571,9606.ENSP00000275493,9606.ENSP00000360141,9606.ENSP00000406229,9606.ENSP00000407586,9606.ENSP00000428056,9606.ENSP00000437256,9606.ENSP00000474725,9606.ENSP00000495360	APC,PIK3CA,ERBB2,EGFR,GNAS,FAT1,HRAS,PIK3R1,DICER1,FBXW7,CTNNB1
GO:0016605	PML body	5	103	1.19	0.73	0.0029	9606.ENSP00000269305,9606.ENSP00000309572,9606.ENSP00000361021,9606.ENSP00000362441,9606.ENSP00000362799	TP53,TERT,PTEN,ATRX,GCNA
GO:0019897	Extrinsic component of plasma membrane	6	176	1.03	0.69	0.0029	9606.ENSP00000256078,9606.ENSP00000257430,9606.ENSP00000360141,9606.ENSP00000451828,9606.ENSP00000484928,9606.ENSP00000495360	KRAS,APC,GNAS,AKT1,CDH4,CTNNB1
GO:0038143	ERBB3:ERBB2 complex	2	2	2.5	0.74	0.0062	9606.ENSP00000267101,9606.ENSP00000269571	ERBB3,ERBB2
GO:0071944	Cell periphery	34	6015	0.25	0.32	0.0063	9606.ENSP00000244007,9606.ENSP00000246792,9606.ENSP00000256078,9606.ENSP00000256646,9606.ENSP00000257430,9606.ENSP00000263967,9606.ENSP00000267101,9606.ENSP00000269571,9606.ENSP00000275493,9606.ENSP00000309572,9606.ENSP00000324804,9606.ENSP00000331867,9606.ENSP00000352288,9606.ENSP00000352608,9606.ENSP00000358548,9606.ENSP00000359655,9606.ENSP00000360141,9606.ENSP00000361021,9606.ENSP00000375093,…	PLCG1,RRAS,KRAS,NOTCH2,APC,PIK3CA,ERBB3,ERBB2,EGFR,TERT,PPP2R1A,TAS1R1,PLXNB2,RYR1,NRAS,EYS,GNAS,PTEN,TAS2R31,CARD11,FGFR1,PTPN13,FAT1,HRAS,FGFR2,BRCA1,BRAF,FBN2,PIK3R1,AKT1,CDH4,ARID1B,CTNNB1,ARHGAP35
GO:1990234	Transferase complex	11	847	0.62	0.47	0.0063	9606.ENSP00000228872,9606.ENSP00000262189,9606.ENSP00000262367,9606.ENSP00000263967,9606.ENSP00000301067,9606.ENSP00000309572,9606.ENSP00000377001,9606.ENSP00000406549,9606.ENSP00000418960,9606.ENSP00000428056,9606.ENSP00000474725	CDKN1B,KMT2C,CREBBP,PIK3CA,KMT2D,TERT,SPOP,TAF1,BRCA1,PIK3R1,FBXW7
GO:0016328	Lateral plasma membrane	4	68	1.27	0.65	0.0069	9606.ENSP00000257430,9606.ENSP00000267101,9606.ENSP00000324804,9606.ENSP00000495360	APC,ERBB3,PPP2R1A,CTNNB1
GO:0043227	Membrane-bounded organelle	55	13188	0.12	0.26	0.0069	9606.ENSP00000218089,9606.ENSP00000226798,9606.ENSP00000228872,9606.ENSP00000244007,9606.ENSP00000246792,9606.ENSP00000256078,9606.ENSP00000256646,9606.ENSP00000257430,9606.ENSP00000262160,9606.ENSP00000262189,9606.ENSP00000262367,9606.ENSP00000264501,9606.ENSP00000264709,9606.ENSP00000269305,9606.ENSP00000269571,9606.ENSP00000275493,9606.ENSP00000278616,9606.ENSP00000301067,9606.ENSP00000309572,…	STAG2,FRG1,CDKN1B,PLCG1,RRAS,KRAS,NOTCH2,APC,SMAD2,KMT2C,CREBBP,KIAA1109,DNMT3A,TP53,ERBB2,EGFR,ATM,KMT2D,TERT,DNAH7,ARID1A,PPP2R1A,NF1,PLXNB2,RYR1,HEATR1,DUSP23,PRDM1,NRAS,EYS,GNAS,PTEN,ATRX,GCNA,SPOP,CARD11,FGFR1,PTPN13,FOXA2,FAT1,TAF1,HRAS,FGFR2,BRCA1,BRAF,PIK3R1,DICER1,TRERF1,AKT1,FBXW7,ARID1B,ZFHX3,CTCF,CTNNB1,ARHGAP35
GO:0005886	Plasma membrane	32	5544	0.26	0.32	0.0072	9606.ENSP00000244007,9606.ENSP00000246792,9606.ENSP00000256078,9606.ENSP00000256646,9606.ENSP00000257430,9606.ENSP00000263967,9606.ENSP00000267101,9606.ENSP00000269571,9606.ENSP00000275493,9606.ENSP00000309572,9606.ENSP00000324804,9606.ENSP00000331867,9606.ENSP00000352288,9606.ENSP00000352608,9606.ENSP00000358548,9606.ENSP00000360141,9606.ENSP00000361021,9606.ENSP00000375093,9606.ENSP00000380150,…	PLCG1,RRAS,KRAS,NOTCH2,APC,PIK3CA,ERBB3,ERBB2,EGFR,TERT,PPP2R1A,TAS1R1,PLXNB2,RYR1,NRAS,GNAS,PTEN,TAS2R31,CARD11,FGFR1,PTPN13,FAT1,HRAS,FGFR2,BRCA1,BRAF,PIK3R1,AKT1,CDH4,ARID1B,CTNNB1,ARHGAP35
GO:0000775	Chromosome, centromeric region	6	252	0.88	0.5	0.0128	9606.ENSP00000218089,9606.ENSP00000257430,9606.ENSP00000264709,9606.ENSP00000324804,9606.ENSP00000362441,9606.ENSP00000494538	STAG2,APC,DNMT3A,PPP2R1A,ATRX,CTCF
GO:0005829	Cytosol	31	5438	0.26	0.3	0.0128	9606.ENSP00000218089,9606.ENSP00000228872,9606.ENSP00000244007,9606.ENSP00000256078,9606.ENSP00000257430,9606.ENSP00000262160,9606.ENSP00000263967,9606.ENSP00000269305,9606.ENSP00000269571,9606.ENSP00000278616,9606.ENSP00000309572,9606.ENSP00000311273,9606.ENSP00000324804,9606.ENSP00000351015,9606.ENSP00000357087,9606.ENSP00000358548,9606.ENSP00000360141,9606.ENSP00000361021,9606.ENSP00000380150,…	STAG2,CDKN1B,PLCG1,KRAS,APC,SMAD2,PIK3CA,TP53,ERBB2,ATM,TERT,DNAH7,PPP2R1A,NF1,DUSP23,NRAS,GNAS,PTEN,CARD11,FGFR1,PTPN13,HRAS,BRAF,PIK3R1,DICER1,TRERF1,AKT1,FBXW7,ARID1B,CTNNB1,ARHGAP35
GO:0016342	Catenin complex	3	31	1.49	0.6	0.0128	9606.ENSP00000257430,9606.ENSP00000484928,9606.ENSP00000495360	APC,CDH4,CTNNB1
GO:0043232	Intracellular non-membrane-bounded organelle	30	5191	0.26	0.3	0.0128	9606.ENSP00000218089,9606.ENSP00000226798,9606.ENSP00000257430,9606.ENSP00000262160,9606.ENSP00000262367,9606.ENSP00000264709,9606.ENSP00000269305,9606.ENSP00000278616,9606.ENSP00000309572,9606.ENSP00000311273,9606.ENSP00000320485,9606.ENSP00000324804,9606.ENSP00000351015,9606.ENSP00000352608,9606.ENSP00000355541,9606.ENSP00000359655,9606.ENSP00000362441,9606.ENSP00000362799,9606.ENSP00000394794,…	STAG2,FRG1,APC,SMAD2,CREBBP,DNMT3A,TP53,ATM,TERT,DNAH7,ARID1A,PPP2R1A,NF1,RYR1,HEATR1,EYS,ATRX,GCNA,PTPN13,FOXA2,TAF1,BRCA1,TRERF1,AKT1,FBXW7,ARID1B,ZFHX3,CTCF,CTNNB1,ARHGAP35
GO:0098687	Chromosomal region	7	365	0.78	0.48	0.0128	9606.ENSP00000218089,9606.ENSP00000257430,9606.ENSP00000264709,9606.ENSP00000309572,9606.ENSP00000324804,9606.ENSP00000362441,9606.ENSP00000494538	STAG2,APC,DNMT3A,TERT,PPP2R1A,ATRX,CTCF
GO:0032449	CBM complex	2	5	2.1	0.63	0.0133	9606.ENSP00000380150,9606.ENSP00000384570	CARD11,CARD10
GO:0030054	Cell junction	17	2115	0.41	0.35	0.0139	9606.ENSP00000246792,9606.ENSP00000256078,9606.ENSP00000257430,9606.ENSP00000263967,9606.ENSP00000264501,9606.ENSP00000275493,9606.ENSP00000324804,9606.ENSP00000351015,9606.ENSP00000361021,9606.ENSP00000400341,9606.ENSP00000406229,9606.ENSP00000407586,9606.ENSP00000410294,9606.ENSP00000419060,9606.ENSP00000428056,9606.ENSP00000451828,9606.ENSP00000495360	RRAS,KRAS,APC,PIK3CA,KIAA1109,EGFR,PPP2R1A,NF1,PTEN,FOXA2,FAT1,HRAS,FGFR2,BRAF,PIK3R1,AKT1,CTNNB1
GO:0005730	Nucleolus	11	996	0.55	0.39	0.0164	9606.ENSP00000218089,9606.ENSP00000226798,9606.ENSP00000269305,9606.ENSP00000278616,9606.ENSP00000309572,9606.ENSP00000351015,9606.ENSP00000355541,9606.ENSP00000394794,9606.ENSP00000439689,9606.ENSP00000474725,9606.ENSP00000494538	STAG2,FRG1,TP53,ATM,TERT,NF1,HEATR1,PTPN13,TRERF1,FBXW7,CTCF
GO:0016604	Nuclear body	10	833	0.58	0.4	0.0164	9606.ENSP00000226798,9606.ENSP00000262367,9606.ENSP00000269305,9606.ENSP00000309572,9606.ENSP00000361021,9606.ENSP00000362441,9606.ENSP00000362799,9606.ENSP00000377001,9606.ENSP00000418960,9606.ENSP00000493252	FRG1,CREBBP,TP53,TERT,PTEN,ATRX,GCNA,SPOP,BRCA1,ZFHX3
GO:0043235	Receptor complex	7	418	0.73	0.42	0.021	9606.ENSP00000256646,9606.ENSP00000267101,9606.ENSP00000269571,9606.ENSP00000275493,9606.ENSP00000352288,9606.ENSP00000393312,9606.ENSP00000410294	NOTCH2,ERBB3,ERBB2,EGFR,PLXNB2,FGFR1,FGFR2
GO:0120025	Plasma membrane bounded cell projection	17	2268	0.38	0.31	0.0282	9606.ENSP00000244007,9606.ENSP00000256646,9606.ENSP00000257430,9606.ENSP00000263967,9606.ENSP00000275493,9606.ENSP00000311273,9606.ENSP00000324804,9606.ENSP00000351015,9606.ENSP00000359655,9606.ENSP00000360141,9606.ENSP00000361021,9606.ENSP00000394794,9606.ENSP00000406229,9606.ENSP00000419060,9606.ENSP00000451828,9606.ENSP00000495360,9606.ENSP00000500409	PLCG1,NOTCH2,APC,PIK3CA,EGFR,DNAH7,PPP2R1A,NF1,EYS,GNAS,PTEN,PTPN13,FAT1,BRAF,AKT1,CTNNB1,ARHGAP35
GO:0005943	Phosphatidylinositol 3-kinase complex, class IA	2	9	1.85	0.51	0.0289	9606.ENSP00000263967,9606.ENSP00000428056	PIK3CA,PIK3R1
GO:0098797	Plasma membrane protein complex	8	589	0.64	0.38	0.0289	9606.ENSP00000257430,9606.ENSP00000267101,9606.ENSP00000269571,9606.ENSP00000275493,9606.ENSP00000352608,9606.ENSP00000360141,9606.ENSP00000484928,9606.ENSP00000495360	APC,ERBB3,ERBB2,EGFR,RYR1,GNAS,CDH4,CTNNB1
GO:0000785	Chromatin	12	1285	0.47	0.33	0.0314	9606.ENSP00000218089,9606.ENSP00000262160,9606.ENSP00000262367,9606.ENSP00000264709,9606.ENSP00000269305,9606.ENSP00000320485,9606.ENSP00000362441,9606.ENSP00000400341,9606.ENSP00000406549,9606.ENSP00000490491,9606.ENSP00000493252,9606.ENSP00000495360	STAG2,SMAD2,CREBBP,DNMT3A,TP53,ARID1A,ATRX,FOXA2,TAF1,ARID1B,ZFHX3,CTNNB1
GO:0140092	bBAF complex	2	10	1.8	0.5	0.0314	9606.ENSP00000320485,9606.ENSP00000490491	ARID1A,ARID1B
GO:0030877	Beta-catenin destruction complex	2	11	1.76	0.48	0.036	9606.ENSP00000257430,9606.ENSP00000495360	APC,CTNNB1
GO:1990909	Wnt signalosome	2	13	1.69	0.44	0.0451	9606.ENSP00000257430,9606.ENSP00000495360	APC,CTNNB1
GO:0043231	Intracellular membrane-bounded organelle	50	12149	0.12	0.21	0.049	9606.ENSP00000218089,9606.ENSP00000226798,9606.ENSP00000228872,9606.ENSP00000244007,9606.ENSP00000256078,9606.ENSP00000256646,9606.ENSP00000257430,9606.ENSP00000262160,9606.ENSP00000262189,9606.ENSP00000262367,9606.ENSP00000264501,9606.ENSP00000264709,9606.ENSP00000269305,9606.ENSP00000269571,9606.ENSP00000275493,9606.ENSP00000278616,9606.ENSP00000301067,9606.ENSP00000309572,9606.ENSP00000320485,…	STAG2,FRG1,CDKN1B,PLCG1,KRAS,NOTCH2,APC,SMAD2,KMT2C,CREBBP,KIAA1109,DNMT3A,TP53,ERBB2,EGFR,ATM,KMT2D,TERT,ARID1A,PPP2R1A,NF1,RYR1,HEATR1,DUSP23,PRDM1,NRAS,GNAS,PTEN,ATRX,GCNA,SPOP,FGFR1,PTPN13,FOXA2,FAT1,TAF1,HRAS,FGFR2,BRCA1,BRAF,PIK3R1,DICER1,TRERF1,AKT1,FBXW7,ARID1B,ZFHX3,CTCF,CTNNB1,ARHGAP35
GO:0035060	Brahma complex	2	14	1.66	0.43	0.0492	9606.ENSP00000320485,9606.ENSP00000490491	ARID1A,ARID1B
GO:0044666	MLL3/4 complex	2	14	1.66	0.43	0.0492	9606.ENSP00000262189,9606.ENSP00000301067	KMT2C,KMT2D
GO:0071564	npBAF complex	2	14	1.66	0.43	0.0492	9606.ENSP00000320485,9606.ENSP00000490491	ARID1A,ARID1B

## Sheet: Supplementary_Table_4
Supplementary Table S4: Subcellular localisation
#term ID	term description	observed gene count	background gene count	strength	signal	false discovery rate	matching proteins in your network (IDs)	matching proteins in your network (labels)
GOCC:0005654	Nucleoplasm	25	1146	0.84	1.38	6.63e-12	9606.ENSP00000228872,9606.ENSP00000262160,9606.ENSP00000262189,9606.ENSP00000262367,9606.ENSP00000264709,9606.ENSP00000269305,9606.ENSP00000278616,9606.ENSP00000301067,9606.ENSP00000309572,9606.ENSP00000320485,9606.ENSP00000358092,9606.ENSP00000361021,9606.ENSP00000362441,9606.ENSP00000362799,9606.ENSP00000400341,9606.ENSP00000406549,9606.ENSP00000407586,9606.ENSP00000418960,9606.ENSP00000437256,…	CDKN1B,SMAD2,KMT2C,CREBBP,DNMT3A,TP53,ATM,KMT2D,TERT,ARID1A,PRDM1,PTEN,ATRX,GCNA,FOXA2,TAF1,HRAS,BRCA1,DICER1,AKT1,FBXW7,ARID1B,ZFHX3,CTCF,CTNNB1
GOCC:0031981	Nuclear lumen	29	1850	0.7	1.08	3.92e-11	9606.ENSP00000218089,9606.ENSP00000228872,9606.ENSP00000262160,9606.ENSP00000262189,9606.ENSP00000262367,9606.ENSP00000264709,9606.ENSP00000269305,9606.ENSP00000278616,9606.ENSP00000301067,9606.ENSP00000309572,9606.ENSP00000320485,9606.ENSP00000355541,9606.ENSP00000358092,9606.ENSP00000361021,9606.ENSP00000362441,9606.ENSP00000362799,9606.ENSP00000394794,9606.ENSP00000400341,9606.ENSP00000406549,…	STAG2,CDKN1B,SMAD2,KMT2C,CREBBP,DNMT3A,TP53,ATM,KMT2D,TERT,ARID1A,HEATR1,PRDM1,PTEN,ATRX,GCNA,PTPN13,FOXA2,TAF1,HRAS,BRCA1,DICER1,TRERF1,AKT1,FBXW7,ARID1B,ZFHX3,CTCF,CTNNB1
GOCC:1902494	Catalytic complex	27	1710	0.7	1.06	2.60e-10	9606.ENSP00000218089,9606.ENSP00000226798,9606.ENSP00000228872,9606.ENSP00000257430,9606.ENSP00000262189,9606.ENSP00000262367,9606.ENSP00000263967,9606.ENSP00000264709,9606.ENSP00000269305,9606.ENSP00000278616,9606.ENSP00000301067,9606.ENSP00000309572,9606.ENSP00000311273,9606.ENSP00000320485,9606.ENSP00000324804,9606.ENSP00000360141,9606.ENSP00000361021,9606.ENSP00000377001,9606.ENSP00000406549,…	STAG2,FRG1,CDKN1B,APC,KMT2C,CREBBP,PIK3CA,DNMT3A,TP53,ATM,KMT2D,TERT,DNAH7,ARID1A,PPP2R1A,GNAS,PTEN,SPOP,TAF1,HRAS,BRCA1,PIK3R1,DICER1,AKT1,FBXW7,ARID1B,CTCF
GOCC:0005634	Nucleus	42	4787	0.45	0.68	4.13e-10	9606.ENSP00000218089,9606.ENSP00000226798,9606.ENSP00000228872,9606.ENSP00000244007,9606.ENSP00000256646,9606.ENSP00000257430,9606.ENSP00000262160,9606.ENSP00000262189,9606.ENSP00000262367,9606.ENSP00000264709,9606.ENSP00000269305,9606.ENSP00000269571,9606.ENSP00000275493,9606.ENSP00000278616,9606.ENSP00000301067,9606.ENSP00000309572,9606.ENSP00000320485,9606.ENSP00000324804,9606.ENSP00000355541,…	STAG2,FRG1,CDKN1B,PLCG1,NOTCH2,APC,SMAD2,KMT2C,CREBBP,DNMT3A,TP53,ERBB2,EGFR,ATM,KMT2D,TERT,ARID1A,PPP2R1A,HEATR1,DUSP23,PRDM1,GNAS,PTEN,ATRX,GCNA,SPOP,FGFR1,PTPN13,FOXA2,FAT1,TAF1,HRAS,FGFR2,BRCA1,DICER1,TRERF1,AKT1,FBXW7,ARID1B,ZFHX3,CTCF,CTNNB1
GOCC:0032991	Protein-containing complex	43	5325	0.41	0.63	2.39e-09	9606.ENSP00000218089,9606.ENSP00000226798,9606.ENSP00000228872,9606.ENSP00000244007,9606.ENSP00000256646,9606.ENSP00000257430,9606.ENSP00000262160,9606.ENSP00000262189,9606.ENSP00000262367,9606.ENSP00000263967,9606.ENSP00000264709,9606.ENSP00000267101,9606.ENSP00000269305,9606.ENSP00000269571,9606.ENSP00000275493,9606.ENSP00000278616,9606.ENSP00000301067,9606.ENSP00000309572,9606.ENSP00000311273,…	STAG2,FRG1,CDKN1B,PLCG1,NOTCH2,APC,SMAD2,KMT2C,CREBBP,PIK3CA,DNMT3A,ERBB3,TP53,ERBB2,EGFR,ATM,KMT2D,TERT,DNAH7,ARID1A,PPP2R1A,TAS1R1,PLXNB2,RYR1,HEATR1,GNAS,PTEN,SPOP,CARD11,CARD10,FGFR1,TAF1,HRAS,BRCA1,PIK3R1,DICER1,AKT1,FBXW7,CDH4,ARID1B,ZFHX3,CTCF,CTNNB1
GOCC:0070013	Intracellular organelle lumen	30	2902	0.52	0.71	1.57e-07	9606.ENSP00000218089,9606.ENSP00000228872,9606.ENSP00000262160,9606.ENSP00000262189,9606.ENSP00000262367,9606.ENSP00000264709,9606.ENSP00000269305,9606.ENSP00000275493,9606.ENSP00000278616,9606.ENSP00000301067,9606.ENSP00000309572,9606.ENSP00000320485,9606.ENSP00000355541,9606.ENSP00000358092,9606.ENSP00000361021,9606.ENSP00000362441,9606.ENSP00000362799,9606.ENSP00000394794,9606.ENSP00000400341,…	STAG2,CDKN1B,SMAD2,KMT2C,CREBBP,DNMT3A,TP53,EGFR,ATM,KMT2D,TERT,ARID1A,HEATR1,PRDM1,PTEN,ATRX,GCNA,PTPN13,FOXA2,TAF1,HRAS,BRCA1,DICER1,TRERF1,AKT1,FBXW7,ARID1B,ZFHX3,CTCF,CTNNB1
GOCC:1990234	Transferase complex	17	892	0.78	1.01	4.27e-07	9606.ENSP00000218089,9606.ENSP00000228872,9606.ENSP00000262189,9606.ENSP00000262367,9606.ENSP00000263967,9606.ENSP00000264709,9606.ENSP00000278616,9606.ENSP00000301067,9606.ENSP00000309572,9606.ENSP00000361021,9606.ENSP00000377001,9606.ENSP00000406549,9606.ENSP00000418960,9606.ENSP00000428056,9606.ENSP00000437256,9606.ENSP00000451828,9606.ENSP00000474725	STAG2,CDKN1B,KMT2C,CREBBP,PIK3CA,DNMT3A,ATM,KMT2D,TERT,PTEN,SPOP,TAF1,BRCA1,PIK3R1,DICER1,AKT1,FBXW7
GOCC:1990455	PTEN phosphatase complex	4	5	2.41	1.85	2.52e-06	9606.ENSP00000263967,9606.ENSP00000269305,9606.ENSP00000361021,9606.ENSP00000451828	PIK3CA,TP53,PTEN,AKT1
GOCC:0110165	Cellular anatomical entity	61	14060	0.14	0.35	4.66e-06	9606.ENSP00000218089,9606.ENSP00000226798,9606.ENSP00000228872,9606.ENSP00000244007,9606.ENSP00000246792,9606.ENSP00000256078,9606.ENSP00000256646,9606.ENSP00000257430,9606.ENSP00000262160,9606.ENSP00000262189,9606.ENSP00000262367,9606.ENSP00000263967,9606.ENSP00000264709,9606.ENSP00000267101,9606.ENSP00000269305,9606.ENSP00000269571,9606.ENSP00000275493,9606.ENSP00000278616,9606.ENSP00000301067,…	STAG2,FRG1,CDKN1B,PLCG1,RRAS,KRAS,NOTCH2,APC,SMAD2,KMT2C,CREBBP,PIK3CA,DNMT3A,ERBB3,TP53,ERBB2,EGFR,ATM,KMT2D,TERT,DNAH7,ARID1A,PPP2R1A,TAS1R1,NF1,PLXNB2,RYR1,HEATR1,DUSP23,PRDM1,NRAS,EYS,GNAS,PTEN,ATRX,GCNA,TAS2R31,SPOP,CARD11,CARD10,FGFR1,PTPN13,FOXA2,FAT1,TAF1,HRAS,FGFR2,BRCA1,BRAF,FBN2,PIK3R1,DICER1,TRERF1,AKT1,FBXW7,CDH4,ARID1B,ZFHX3,CTCF,CTNNB1,ARHGAP35
GOCC:0000785	Chromatin	12	476	0.9	1.04	5.47e-06	9606.ENSP00000218089,9606.ENSP00000262160,9606.ENSP00000262367,9606.ENSP00000264709,9606.ENSP00000269305,9606.ENSP00000320485,9606.ENSP00000362441,9606.ENSP00000406549,9606.ENSP00000437256,9606.ENSP00000490491,9606.ENSP00000494538,9606.ENSP00000495360	STAG2,SMAD2,CREBBP,DNMT3A,TP53,ARID1A,ATRX,TAF1,DICER1,ARID1B,CTCF,CTNNB1
GOCC:0005694	Chromosome	16	951	0.73	0.86	5.47e-06	9606.ENSP00000218089,9606.ENSP00000257430,9606.ENSP00000262160,9606.ENSP00000262367,9606.ENSP00000264709,9606.ENSP00000269305,9606.ENSP00000309572,9606.ENSP00000320485,9606.ENSP00000324804,9606.ENSP00000362441,9606.ENSP00000406549,9606.ENSP00000418960,9606.ENSP00000437256,9606.ENSP00000490491,9606.ENSP00000494538,9606.ENSP00000495360	STAG2,APC,SMAD2,CREBBP,DNMT3A,TP53,TERT,ARID1A,PPP2R1A,ATRX,TAF1,BRCA1,DICER1,ARID1B,CTCF,CTNNB1
GOCC:0038201	TOR complex	5	24	1.82	1.64	5.47e-06	9606.ENSP00000263967,9606.ENSP00000269305,9606.ENSP00000275493,9606.ENSP00000361021,9606.ENSP00000451828	PIK3CA,TP53,EGFR,PTEN,AKT1
GOCC:0019898	Extrinsic component of membrane	9	227	1.1	1.21	7.14e-06	9606.ENSP00000256078,9606.ENSP00000257430,9606.ENSP00000263967,9606.ENSP00000360141,9606.ENSP00000361021,9606.ENSP00000428056,9606.ENSP00000451828,9606.ENSP00000484928,9606.ENSP00000495360	KRAS,APC,PIK3CA,GNAS,PTEN,PIK3R1,AKT1,CDH4,CTNNB1
GOCC:0043227	Membrane-bounded organelle	49	9083	0.23	0.4	1.63e-05	9606.ENSP00000218089,9606.ENSP00000226798,9606.ENSP00000228872,9606.ENSP00000244007,9606.ENSP00000246792,9606.ENSP00000256078,9606.ENSP00000256646,9606.ENSP00000257430,9606.ENSP00000262160,9606.ENSP00000262189,9606.ENSP00000262367,9606.ENSP00000264709,9606.ENSP00000269305,9606.ENSP00000269571,9606.ENSP00000275493,9606.ENSP00000278616,9606.ENSP00000301067,9606.ENSP00000309572,9606.ENSP00000311273,…	STAG2,FRG1,CDKN1B,PLCG1,RRAS,KRAS,NOTCH2,APC,SMAD2,KMT2C,CREBBP,DNMT3A,TP53,ERBB2,EGFR,ATM,KMT2D,TERT,DNAH7,ARID1A,PPP2R1A,RYR1,HEATR1,DUSP23,PRDM1,NRAS,GNAS,PTEN,ATRX,GCNA,SPOP,CARD11,FGFR1,PTPN13,FOXA2,FAT1,TAF1,HRAS,FGFR2,BRCA1,BRAF,DICER1,TRERF1,AKT1,FBXW7,ARID1B,ZFHX3,CTCF,CTNNB1
GOCC:1903293	Phosphatase complex	6	71	1.43	1.34	1.90e-05	9606.ENSP00000257430,9606.ENSP00000263967,9606.ENSP00000269305,9606.ENSP00000324804,9606.ENSP00000361021,9606.ENSP00000451828	APC,PIK3CA,TP53,PPP2R1A,PTEN,AKT1
GOCC:0043231	Intracellular membrane-bounded organelle	46	8162	0.25	0.41	2.17e-05	9606.ENSP00000218089,9606.ENSP00000226798,9606.ENSP00000228872,9606.ENSP00000244007,9606.ENSP00000256078,9606.ENSP00000256646,9606.ENSP00000257430,9606.ENSP00000262160,9606.ENSP00000262189,9606.ENSP00000262367,9606.ENSP00000264709,9606.ENSP00000269305,9606.ENSP00000269571,9606.ENSP00000275493,9606.ENSP00000278616,9606.ENSP00000301067,9606.ENSP00000309572,9606.ENSP00000320485,9606.ENSP00000324804,…	STAG2,FRG1,CDKN1B,PLCG1,KRAS,NOTCH2,APC,SMAD2,KMT2C,CREBBP,DNMT3A,TP53,ERBB2,EGFR,ATM,KMT2D,TERT,ARID1A,PPP2R1A,RYR1,HEATR1,DUSP23,PRDM1,NRAS,GNAS,PTEN,ATRX,GCNA,SPOP,FGFR1,PTPN13,FOXA2,FAT1,TAF1,HRAS,FGFR2,BRCA1,BRAF,DICER1,TRERF1,AKT1,FBXW7,ARID1B,ZFHX3,CTCF,CTNNB1
GOCC:0043226	Organelle	50	10113	0.2	0.35	0.0002	9606.ENSP00000218089,9606.ENSP00000226798,9606.ENSP00000228872,9606.ENSP00000244007,9606.ENSP00000246792,9606.ENSP00000256078,9606.ENSP00000256646,9606.ENSP00000257430,9606.ENSP00000262160,9606.ENSP00000262189,9606.ENSP00000262367,9606.ENSP00000264709,9606.ENSP00000269305,9606.ENSP00000269571,9606.ENSP00000275493,9606.ENSP00000278616,9606.ENSP00000301067,9606.ENSP00000309572,9606.ENSP00000311273,…	STAG2,FRG1,CDKN1B,PLCG1,RRAS,KRAS,NOTCH2,APC,SMAD2,KMT2C,CREBBP,DNMT3A,TP53,ERBB2,EGFR,ATM,KMT2D,TERT,DNAH7,ARID1A,PPP2R1A,RYR1,HEATR1,DUSP23,PRDM1,NRAS,GNAS,PTEN,ATRX,GCNA,SPOP,CARD11,FGFR1,PTPN13,FOXA2,FAT1,TAF1,HRAS,FGFR2,BRCA1,BRAF,DICER1,TRERF1,AKT1,FBXW7,ARID1B,ZFHX3,CTCF,CTNNB1,ARHGAP35
GOCC:0019897	Extrinsic component of plasma membrane	6	118	1.21	0.98	0.00027	9606.ENSP00000256078,9606.ENSP00000257430,9606.ENSP00000360141,9606.ENSP00000451828,9606.ENSP00000484928,9606.ENSP00000495360	KRAS,APC,GNAS,AKT1,CDH4,CTNNB1
GOCC:0043232	Intracellular non-membrane-bounded organelle	26	3309	0.4	0.47	0.0003	9606.ENSP00000218089,9606.ENSP00000226798,9606.ENSP00000257430,9606.ENSP00000262160,9606.ENSP00000262367,9606.ENSP00000264709,9606.ENSP00000269305,9606.ENSP00000278616,9606.ENSP00000309572,9606.ENSP00000311273,9606.ENSP00000320485,9606.ENSP00000324804,9606.ENSP00000352608,9606.ENSP00000355541,9606.ENSP00000362441,9606.ENSP00000394794,9606.ENSP00000406549,9606.ENSP00000418960,9606.ENSP00000437256,…	STAG2,FRG1,APC,SMAD2,CREBBP,DNMT3A,TP53,ATM,TERT,DNAH7,ARID1A,PPP2R1A,RYR1,HEATR1,ATRX,PTPN13,TAF1,BRCA1,DICER1,TRERF1,AKT1,FBXW7,ARID1B,CTCF,CTNNB1,ARHGAP35
GOCC:0043229	Intracellular organelle	48	9609	0.2	0.35	0.00036	9606.ENSP00000218089,9606.ENSP00000226798,9606.ENSP00000228872,9606.ENSP00000244007,9606.ENSP00000256078,9606.ENSP00000256646,9606.ENSP00000257430,9606.ENSP00000262160,9606.ENSP00000262189,9606.ENSP00000262367,9606.ENSP00000264709,9606.ENSP00000269305,9606.ENSP00000269571,9606.ENSP00000275493,9606.ENSP00000278616,9606.ENSP00000301067,9606.ENSP00000309572,9606.ENSP00000311273,9606.ENSP00000320485,…	STAG2,FRG1,CDKN1B,PLCG1,KRAS,NOTCH2,APC,SMAD2,KMT2C,CREBBP,DNMT3A,TP53,ERBB2,EGFR,ATM,KMT2D,TERT,DNAH7,ARID1A,PPP2R1A,RYR1,HEATR1,DUSP23,PRDM1,NRAS,GNAS,PTEN,ATRX,GCNA,SPOP,FGFR1,PTPN13,FOXA2,FAT1,TAF1,HRAS,FGFR2,BRCA1,BRAF,DICER1,TRERF1,AKT1,FBXW7,ARID1B,ZFHX3,CTCF,CTNNB1,ARHGAP35
GOCC:0005622	Intracellular	53	11512	0.17	0.33	0.0004	9606.ENSP00000218089,9606.ENSP00000226798,9606.ENSP00000228872,9606.ENSP00000244007,9606.ENSP00000256078,9606.ENSP00000256646,9606.ENSP00000257430,9606.ENSP00000262160,9606.ENSP00000262189,9606.ENSP00000262367,9606.ENSP00000263967,9606.ENSP00000264709,9606.ENSP00000269305,9606.ENSP00000269571,9606.ENSP00000275493,9606.ENSP00000278616,9606.ENSP00000301067,9606.ENSP00000309572,9606.ENSP00000311273,…	STAG2,FRG1,CDKN1B,PLCG1,KRAS,NOTCH2,APC,SMAD2,KMT2C,CREBBP,PIK3CA,DNMT3A,TP53,ERBB2,EGFR,ATM,KMT2D,TERT,DNAH7,ARID1A,PPP2R1A,NF1,RYR1,HEATR1,DUSP23,PRDM1,NRAS,GNAS,PTEN,ATRX,GCNA,SPOP,CARD11,CARD10,FGFR1,PTPN13,FOXA2,FAT1,TAF1,HRAS,FGFR2,BRCA1,BRAF,PIK3R1,DICER1,TRERF1,AKT1,FBXW7,ARID1B,ZFHX3,CTCF,CTNNB1,ARHGAP35
GOCC:0005942	Phosphatidylinositol 3-kinase complex	4	32	1.6	1.05	0.00042	9606.ENSP00000263967,9606.ENSP00000361021,9606.ENSP00000428056,9606.ENSP00000451828	PIK3CA,PTEN,PIK3R1,AKT1
GOCC:0061695	Transferase complex, transferring phosphorus-containing groups	8	322	0.9	0.74	0.00073	9606.ENSP00000263967,9606.ENSP00000278616,9606.ENSP00000309572,9606.ENSP00000361021,9606.ENSP00000406549,9606.ENSP00000428056,9606.ENSP00000437256,9606.ENSP00000451828	PIK3CA,ATM,TERT,PTEN,TAF1,PIK3R1,DICER1,AKT1
GOCC:0044214	Spanning component of plasma membrane	3	14	1.83	0.91	0.0016	9606.ENSP00000267101,9606.ENSP00000269571,9606.ENSP00000275493	ERBB3,ERBB2,EGFR
GOCC:0005829	Cytosol	23	3054	0.38	0.41	0.0023	9606.ENSP00000228872,9606.ENSP00000244007,9606.ENSP00000256078,9606.ENSP00000257430,9606.ENSP00000262160,9606.ENSP00000263967,9606.ENSP00000269305,9606.ENSP00000269571,9606.ENSP00000324804,9606.ENSP00000351015,9606.ENSP00000357087,9606.ENSP00000358548,9606.ENSP00000360141,9606.ENSP00000361021,9606.ENSP00000393312,9606.ENSP00000394794,9606.ENSP00000407586,9606.ENSP00000419060,9606.ENSP00000428056,…	CDKN1B,PLCG1,KRAS,APC,SMAD2,PIK3CA,TP53,ERBB2,PPP2R1A,NF1,DUSP23,NRAS,GNAS,PTEN,FGFR1,PTPN13,HRAS,BRAF,PIK3R1,DICER1,AKT1,FBXW7,CTNNB1
GOCC:0034708	Methyltransferase complex	5	111	1.16	0.74	0.0024	9606.ENSP00000262189,9606.ENSP00000264709,9606.ENSP00000301067,9606.ENSP00000406549,9606.ENSP00000437256	KMT2C,DNMT3A,KMT2D,TAF1,DICER1
GOCC:0048471	Perinuclear region of cytoplasm	7	286	0.89	0.64	0.0027	9606.ENSP00000257430,9606.ENSP00000269571,9606.ENSP00000360141,9606.ENSP00000406229,9606.ENSP00000407586,9606.ENSP00000437256,9606.ENSP00000495360	APC,ERBB2,GNAS,FAT1,HRAS,DICER1,CTNNB1
GOCC:0038143	ERBB3:ERBB2 complex	2	2	2.5	0.81	0.004	9606.ENSP00000267101,9606.ENSP00000269571	ERBB3,ERBB2
GOCC:0043235	Receptor complex	8	425	0.78	0.57	0.004	9606.ENSP00000256646,9606.ENSP00000267101,9606.ENSP00000269571,9606.ENSP00000275493,9606.ENSP00000331867,9606.ENSP00000352288,9606.ENSP00000393312,9606.ENSP00000451828	NOTCH2,ERBB3,ERBB2,EGFR,TAS1R1,PLXNB2,FGFR1,AKT1
GOCC:0016342	Catenin complex	3	23	1.62	0.74	0.0048	9606.ENSP00000257430,9606.ENSP00000484928,9606.ENSP00000495360	APC,CDH4,CTNNB1
GOCC:0035097	Histone methyltransferase complex	4	70	1.26	0.67	0.0055	9606.ENSP00000262189,9606.ENSP00000301067,9606.ENSP00000406549,9606.ENSP00000437256	KMT2C,KMT2D,TAF1,DICER1
GOCC:0098687	Chromosomal region	6	227	0.92	0.59	0.0055	9606.ENSP00000218089,9606.ENSP00000257430,9606.ENSP00000309572,9606.ENSP00000324804,9606.ENSP00000362441,9606.ENSP00000494538	STAG2,APC,TERT,PPP2R1A,ATRX,CTCF
GOCC:0005730	Nucleolus	9	606	0.67	0.49	0.0073	9606.ENSP00000218089,9606.ENSP00000269305,9606.ENSP00000278616,9606.ENSP00000309572,9606.ENSP00000355541,9606.ENSP00000394794,9606.ENSP00000439689,9606.ENSP00000474725,9606.ENSP00000494538	STAG2,TP53,ATM,TERT,HEATR1,PTPN13,TRERF1,FBXW7,CTCF
GOCC:0016605	PML body	4	78	1.21	0.63	0.0075	9606.ENSP00000269305,9606.ENSP00000309572,9606.ENSP00000362441,9606.ENSP00000362799	TP53,TERT,ATRX,GCNA
GOCC:0000775	Chromosome, centromeric region	5	160	1	0.56	0.0097	9606.ENSP00000218089,9606.ENSP00000257430,9606.ENSP00000324804,9606.ENSP00000362441,9606.ENSP00000494538	STAG2,APC,PPP2R1A,ATRX,CTCF
GOCC:0000151	Ubiquitin ligase complex	6	262	0.86	0.52	0.0107	9606.ENSP00000218089,9606.ENSP00000228872,9606.ENSP00000377001,9606.ENSP00000418960,9606.ENSP00000437256,9606.ENSP00000474725	STAG2,CDKN1B,SPOP,BRCA1,DICER1,FBXW7
GOCC:0032449	CBM complex	2	5	2.1	0.65	0.011	9606.ENSP00000380150,9606.ENSP00000384570	CARD11,CARD10
GOCC:0016604	Nuclear body	7	381	0.77	0.49	0.0111	9606.ENSP00000262367,9606.ENSP00000269305,9606.ENSP00000309572,9606.ENSP00000362441,9606.ENSP00000362799,9606.ENSP00000418960,9606.ENSP00000493252	CREBBP,TP53,TERT,ATRX,GCNA,BRCA1,ZFHX3
GOCC:0016328	Lateral plasma membrane	3	35	1.44	0.6	0.012	9606.ENSP00000257430,9606.ENSP00000324804,9606.ENSP00000495360	APC,PPP2R1A,CTNNB1
GOCC:0005886	Plasma membrane	23	3535	0.32	0.32	0.0147	9606.ENSP00000244007,9606.ENSP00000256078,9606.ENSP00000256646,9606.ENSP00000257430,9606.ENSP00000267101,9606.ENSP00000269571,9606.ENSP00000275493,9606.ENSP00000324804,9606.ENSP00000331867,9606.ENSP00000352288,9606.ENSP00000352608,9606.ENSP00000360141,9606.ENSP00000361021,9606.ENSP00000380150,9606.ENSP00000393312,9606.ENSP00000394794,9606.ENSP00000406229,9606.ENSP00000407586,9606.ENSP00000410294,…	PLCG1,KRAS,NOTCH2,APC,ERBB3,ERBB2,EGFR,PPP2R1A,TAS1R1,PLXNB2,RYR1,GNAS,PTEN,CARD11,FGFR1,PTPN13,FAT1,HRAS,FGFR2,BRCA1,AKT1,CDH4,CTNNB1
GOCC:0098797	Plasma membrane protein complex	9	682	0.62	0.42	0.0147	9606.ENSP00000257430,9606.ENSP00000267101,9606.ENSP00000269571,9606.ENSP00000275493,9606.ENSP00000352608,9606.ENSP00000360141,9606.ENSP00000451828,9606.ENSP00000484928,9606.ENSP00000495360	APC,ERBB3,ERBB2,EGFR,RYR1,GNAS,AKT1,CDH4,CTNNB1
GOCC:0031379	RNA-directed RNA polymerase complex	2	7	1.96	0.59	0.0168	9606.ENSP00000309572,9606.ENSP00000437256	TERT,DICER1
GOCC:0071944	Cell periphery	24	3860	0.3	0.3	0.0192	9606.ENSP00000244007,9606.ENSP00000256078,9606.ENSP00000256646,9606.ENSP00000257430,9606.ENSP00000267101,9606.ENSP00000269571,9606.ENSP00000275493,9606.ENSP00000324804,9606.ENSP00000331867,9606.ENSP00000352288,9606.ENSP00000352608,9606.ENSP00000360141,9606.ENSP00000361021,9606.ENSP00000380150,9606.ENSP00000393312,9606.ENSP00000394794,9606.ENSP00000406229,9606.ENSP00000407586,9606.ENSP00000410294,…	PLCG1,KRAS,NOTCH2,APC,ERBB3,ERBB2,EGFR,PPP2R1A,TAS1R1,PLXNB2,RYR1,GNAS,PTEN,CARD11,FGFR1,PTPN13,FAT1,HRAS,FGFR2,BRCA1,FBN2,AKT1,CDH4,CTNNB1
GOCC:0009898	Cytoplasmic side of plasma membrane	4	111	1.06	0.49	0.022	9606.ENSP00000256078,9606.ENSP00000360141,9606.ENSP00000361021,9606.ENSP00000451828	KRAS,GNAS,PTEN,AKT1
GOCC:0000228	Nuclear chromosome	6	320	0.78	0.42	0.0241	9606.ENSP00000218089,9606.ENSP00000320485,9606.ENSP00000418960,9606.ENSP00000437256,9606.ENSP00000490491,9606.ENSP00000494538	STAG2,ARID1A,BRCA1,DICER1,ARID1B,CTCF
GOCC:0005943	Phosphatidylinositol 3-kinase complex, class IA	2	9	1.85	0.53	0.0241	9606.ENSP00000263967,9606.ENSP00000428056	PIK3CA,PIK3R1
GOCC:0140092	bBAF complex	2	10	1.8	0.52	0.0272	9606.ENSP00000320485,9606.ENSP00000490491	ARID1A,ARID1B
GOCC:0032587	Ruffle membrane	3	51	1.27	0.48	0.0277	9606.ENSP00000244007,9606.ENSP00000257430,9606.ENSP00000275493	PLCG1,APC,EGFR
GOCC:0009925	Basal plasma membrane	4	124	1.01	0.45	0.0293	9606.ENSP00000267101,9606.ENSP00000269571,9606.ENSP00000275493,9606.ENSP00000495360	ERBB3,ERBB2,EGFR,CTNNB1
GOCC:0030027	Lamellipodium	4	124	1.01	0.45	0.0293	9606.ENSP00000244007,9606.ENSP00000257430,9606.ENSP00000394794,9606.ENSP00000451828	PLCG1,APC,PTPN13,AKT1
GOCC:0015630	Microtubule cytoskeleton	10	973	0.51	0.33	0.0341	9606.ENSP00000218089,9606.ENSP00000257430,9606.ENSP00000269305,9606.ENSP00000278616,9606.ENSP00000311273,9606.ENSP00000324804,9606.ENSP00000418960,9606.ENSP00000451828,9606.ENSP00000495360,9606.ENSP00000500409	STAG2,APC,TP53,ATM,DNAH7,PPP2R1A,BRCA1,AKT1,CTNNB1,ARHGAP35
GOCC:0030877	Beta-catenin destruction complex	2	12	1.72	0.48	0.0341	9606.ENSP00000257430,9606.ENSP00000495360	APC,CTNNB1
GOCC:0044666	MLL3/4 complex	2	12	1.72	0.48	0.0341	9606.ENSP00000262189,9606.ENSP00000301067	KMT2C,KMT2D
GOCC:1990909	Wnt signalosome	2	12	1.72	0.48	0.0341	9606.ENSP00000257430,9606.ENSP00000495360	APC,CTNNB1
GOCC:0098796	Membrane protein complex	12	1353	0.45	0.32	0.0351	9606.ENSP00000257430,9606.ENSP00000263967,9606.ENSP00000267101,9606.ENSP00000269571,9606.ENSP00000275493,9606.ENSP00000352608,9606.ENSP00000360141,9606.ENSP00000361021,9606.ENSP00000428056,9606.ENSP00000451828,9606.ENSP00000484928,9606.ENSP00000495360	APC,PIK3CA,ERBB3,ERBB2,EGFR,RYR1,GNAS,PTEN,PIK3R1,AKT1,CDH4,CTNNB1
GOCC:0071564	npBAF complex	2	13	1.69	0.48	0.0352	9606.ENSP00000320485,9606.ENSP00000490491	ARID1A,ARID1B
GOCC:0000152	Nuclear ubiquitin ligase complex	3	60	1.2	0.45	0.0356	9606.ENSP00000218089,9606.ENSP00000418960,9606.ENSP00000437256	STAG2,BRCA1,DICER1
GOCC:0001650	Fibrillar center	4	144	0.95	0.4	0.0413	9606.ENSP00000218089,9606.ENSP00000355541,9606.ENSP00000394794,9606.ENSP00000439689	STAG2,HEATR1,PTPN13,TRERF1
GOCC:0031252	Cell leading edge	5	251	0.8	0.38	0.0421	9606.ENSP00000244007,9606.ENSP00000257430,9606.ENSP00000275493,9606.ENSP00000394794,9606.ENSP00000451828	PLCG1,APC,EGFR,PTPN13,AKT1
GOCC:0008278	Cohesin complex	2	15	1.63	0.45	0.0426	9606.ENSP00000218089,9606.ENSP00000494538	STAG2,CTCF
GOCC:0030870	Mre11 complex	2	15	1.63	0.45	0.0426	9606.ENSP00000278616,9606.ENSP00000418960	ATM,BRCA1
GOCC:0035060	Brahma complex	2	15	1.63	0.45	0.0426	9606.ENSP00000320485,9606.ENSP00000490491	ARID1A,ARID1B
GOCC:0071565	nBAF complex	2	15	1.63	0.45	0.0426	9606.ENSP00000320485,9606.ENSP00000490491	ARID1A,ARID1B
GOCC:0031461	cullin-RING ubiquitin ligase complex	4	149	0.93	0.39	0.0429	9606.ENSP00000228872,9606.ENSP00000377001,9606.ENSP00000437256,9606.ENSP00000474725	CDKN1B,SPOP,DICER1,FBXW7
GOCC:0005737	Cytoplasm	38	8195	0.17	0.23	0.0439	9606.ENSP00000226798,9606.ENSP00000228872,9606.ENSP00000244007,9606.ENSP00000256078,9606.ENSP00000257430,9606.ENSP00000262160,9606.ENSP00000262367,9606.ENSP00000263967,9606.ENSP00000264709,9606.ENSP00000269305,9606.ENSP00000269571,9606.ENSP00000275493,9606.ENSP00000278616,9606.ENSP00000309572,9606.ENSP00000311273,9606.ENSP00000324804,9606.ENSP00000351015,9606.ENSP00000352608,9606.ENSP00000357087,…	FRG1,CDKN1B,PLCG1,KRAS,APC,SMAD2,CREBBP,PIK3CA,DNMT3A,TP53,ERBB2,EGFR,ATM,TERT,DNAH7,PPP2R1A,NF1,RYR1,DUSP23,PRDM1,NRAS,GNAS,PTEN,CARD11,CARD10,FGFR1,PTPN13,FAT1,HRAS,FGFR2,BRCA1,BRAF,PIK3R1,DICER1,AKT1,FBXW7,ZFHX3,CTNNB1
GOCC:0070419	Nonhomologous end joining complex	2	16	1.6	0.44	0.044	9606.ENSP00000278616,9606.ENSP00000418960	ATM,BRCA1
GOCC:0016363	Nuclear matrix	3	69	1.14	0.41	0.0455	9606.ENSP00000218089,9606.ENSP00000264709,9606.ENSP00000269305	STAG2,DNMT3A,TP53
GOCC:0031234	Extrinsic component of cytoplasmic side of plasma membrane	3	70	1.13	0.41	0.0468	9606.ENSP00000256078,9606.ENSP00000360141,9606.ENSP00000451828	KRAS,GNAS,AKT1
GOCC:0097144	BAX complex	2	17	1.57	0.43	0.0472	9606.ENSP00000269305,9606.ENSP00000451828	TP53,AKT1
GOCC:0005925	Focal adhesion	5	269	0.77	0.36	0.0489	9606.ENSP00000246792,9606.ENSP00000256078,9606.ENSP00000275493,9606.ENSP00000406229,9606.ENSP00000495360	RRAS,KRAS,EGFR,FAT1,CTNNB1
GOCC:0044815	DNA packaging complex	4	159	0.9	0.38	0.0493	9606.ENSP00000218089,9606.ENSP00000309572,9606.ENSP00000320485,9606.ENSP00000490491	STAG2,TERT,ARID1A,ARID1B

## Sheet: Supplementary_Table_5
Supplementary Table S5: Analysis of gene ontology (Molecular function)
#term ID	term description	observed gene count	background gene count	strength	signal	false discovery rate	matching proteins in your network (IDs)	matching proteins in your network (labels)
GO:0005515	Protein binding	49	7242	0.33	0.53	6.82e-08	9606.ENSP00000226798,9606.ENSP00000228872,9606.ENSP00000244007,9606.ENSP00000256078,9606.ENSP00000256646,9606.ENSP00000257430,9606.ENSP00000262160,9606.ENSP00000262189,9606.ENSP00000262367,9606.ENSP00000263967,9606.ENSP00000264709,9606.ENSP00000267101,9606.ENSP00000269305,9606.ENSP00000269571,9606.ENSP00000275493,9606.ENSP00000278616,9606.ENSP00000301067,9606.ENSP00000309572,9606.ENSP00000311273,…	FRG1,CDKN1B,PLCG1,KRAS,NOTCH2,APC,SMAD2,KMT2C,CREBBP,PIK3CA,DNMT3A,ERBB3,TP53,ERBB2,EGFR,ATM,KMT2D,TERT,DNAH7,ARID1A,PPP2R1A,RYR1,PRDM1,GNAS,PTEN,ATRX,GCNA,SPOP,CARD11,CARD10,FGFR1,PTPN13,FOXA2,TAF1,HRAS,FGFR2,BRCA1,BRAF,FBN2,PIK3R1,DICER1,TRERF1,AKT1,FBXW7,CDH4,ZFHX3,CTCF,CTNNB1,ARHGAP35
GO:0043167	Ion binding	39	6033	0.31	0.41	0.00042	9606.ENSP00000244007,9606.ENSP00000246792,9606.ENSP00000256078,9606.ENSP00000256646,9606.ENSP00000262160,9606.ENSP00000262189,9606.ENSP00000262367,9606.ENSP00000263967,9606.ENSP00000264709,9606.ENSP00000267101,9606.ENSP00000269305,9606.ENSP00000269571,9606.ENSP00000275493,9606.ENSP00000278616,9606.ENSP00000301067,9606.ENSP00000309572,9606.ENSP00000311273,9606.ENSP00000351015,9606.ENSP00000352608,…	PLCG1,RRAS,KRAS,NOTCH2,SMAD2,KMT2C,CREBBP,PIK3CA,DNMT3A,ERBB3,TP53,ERBB2,EGFR,ATM,KMT2D,TERT,DNAH7,NF1,RYR1,PRDM1,NRAS,EYS,GNAS,ATRX,FGFR1,FAT1,TAF1,HRAS,FGFR2,BRCA1,BRAF,FBN2,DICER1,TRERF1,AKT1,CDH4,ZFHX3,CTCF,ARHGAP35
GO:0035639	Purine ribonucleoside triphosphate binding	20	1834	0.54	0.53	0.0008	9606.ENSP00000246792,9606.ENSP00000256078,9606.ENSP00000263967,9606.ENSP00000267101,9606.ENSP00000269571,9606.ENSP00000275493,9606.ENSP00000278616,9606.ENSP00000311273,9606.ENSP00000352608,9606.ENSP00000358548,9606.ENSP00000360141,9606.ENSP00000362441,9606.ENSP00000393312,9606.ENSP00000406549,9606.ENSP00000407586,9606.ENSP00000410294,9606.ENSP00000419060,9606.ENSP00000437256,9606.ENSP00000451828,…	RRAS,KRAS,PIK3CA,ERBB3,ERBB2,EGFR,ATM,DNAH7,RYR1,NRAS,GNAS,ATRX,FGFR1,TAF1,HRAS,FGFR2,BRAF,DICER1,AKT1,ARHGAP35
GO:0004714	Transmembrane receptor protein tyrosine kinase activity	5	63	1.4	0.89	0.0011	9606.ENSP00000267101,9606.ENSP00000269571,9606.ENSP00000275493,9606.ENSP00000393312,9606.ENSP00000410294	ERBB3,ERBB2,EGFR,FGFR1,FGFR2
GO:0005488	Binding	57	12838	0.15	0.31	0.0011	9606.ENSP00000218089,9606.ENSP00000226798,9606.ENSP00000228872,9606.ENSP00000244007,9606.ENSP00000246792,9606.ENSP00000256078,9606.ENSP00000256646,9606.ENSP00000257430,9606.ENSP00000262160,9606.ENSP00000262189,9606.ENSP00000262367,9606.ENSP00000263967,9606.ENSP00000264709,9606.ENSP00000267101,9606.ENSP00000269305,9606.ENSP00000269571,9606.ENSP00000275493,9606.ENSP00000278616,9606.ENSP00000301067,…	STAG2,FRG1,CDKN1B,PLCG1,RRAS,KRAS,NOTCH2,APC,SMAD2,KMT2C,CREBBP,PIK3CA,DNMT3A,ERBB3,TP53,ERBB2,EGFR,ATM,KMT2D,TERT,DNAH7,ARID1A,PPP2R1A,NF1,RYR1,HEATR1,PRDM1,NRAS,EYS,GNAS,PTEN,ATRX,GCNA,SPOP,CARD11,CARD10,FGFR1,PTPN13,FOXA2,FAT1,TAF1,HRAS,FGFR2,BRCA1,BRAF,FBN2,PIK3R1,DICER1,TRERF1,AKT1,FBXW7,CDH4,ARID1B,ZFHX3,CTCF,CTNNB1,ARHGAP35
GO:0008134	Transcription factor binding	11	587	0.77	0.65	0.0011	9606.ENSP00000256646,9606.ENSP00000262160,9606.ENSP00000262367,9606.ENSP00000264709,9606.ENSP00000269305,9606.ENSP00000309572,9606.ENSP00000320485,9606.ENSP00000406549,9606.ENSP00000439689,9606.ENSP00000494538,9606.ENSP00000495360	NOTCH2,SMAD2,CREBBP,DNMT3A,TP53,TERT,ARID1A,TAF1,TRERF1,CTCF,CTNNB1
GO:0032555	Purine ribonucleotide binding	20	1903	0.52	0.51	0.0011	9606.ENSP00000246792,9606.ENSP00000256078,9606.ENSP00000263967,9606.ENSP00000267101,9606.ENSP00000269571,9606.ENSP00000275493,9606.ENSP00000278616,9606.ENSP00000311273,9606.ENSP00000352608,9606.ENSP00000358548,9606.ENSP00000360141,9606.ENSP00000362441,9606.ENSP00000393312,9606.ENSP00000406549,9606.ENSP00000407586,9606.ENSP00000410294,9606.ENSP00000419060,9606.ENSP00000437256,9606.ENSP00000451828,…	RRAS,KRAS,PIK3CA,ERBB3,ERBB2,EGFR,ATM,DNAH7,RYR1,NRAS,GNAS,ATRX,FGFR1,TAF1,HRAS,FGFR2,BRAF,DICER1,AKT1,ARHGAP35
GO:0043125	ErbB-3 class receptor binding	3	5	2.28	0.99	0.0011	9606.ENSP00000267101,9606.ENSP00000269571,9606.ENSP00000428056	ERBB3,ERBB2,PIK3R1
GO:0061629	RNA polymerase II-specific DNA-binding transcription factor binding	9	353	0.91	0.72	0.0011	9606.ENSP00000256646,9606.ENSP00000262160,9606.ENSP00000262367,9606.ENSP00000264709,9606.ENSP00000269305,9606.ENSP00000320485,9606.ENSP00000406549,9606.ENSP00000439689,9606.ENSP00000495360	NOTCH2,SMAD2,CREBBP,DNMT3A,TP53,ARID1A,TAF1,TRERF1,CTNNB1
GO:0097159	Organic cyclic compound binding	37	6050	0.29	0.38	0.0011	9606.ENSP00000226798,9606.ENSP00000246792,9606.ENSP00000256078,9606.ENSP00000262160,9606.ENSP00000262189,9606.ENSP00000262367,9606.ENSP00000263967,9606.ENSP00000264709,9606.ENSP00000267101,9606.ENSP00000269305,9606.ENSP00000269571,9606.ENSP00000275493,9606.ENSP00000278616,9606.ENSP00000301067,9606.ENSP00000309572,9606.ENSP00000311273,9606.ENSP00000320485,9606.ENSP00000352608,9606.ENSP00000355541,…	FRG1,RRAS,KRAS,SMAD2,KMT2C,CREBBP,PIK3CA,DNMT3A,ERBB3,TP53,ERBB2,EGFR,ATM,KMT2D,TERT,DNAH7,ARID1A,RYR1,HEATR1,PRDM1,NRAS,GNAS,ATRX,FGFR1,FOXA2,TAF1,HRAS,FGFR2,BRCA1,BRAF,DICER1,TRERF1,AKT1,ARID1B,ZFHX3,CTCF,ARHGAP35
GO:1901363	Heterocyclic compound binding	37	5977	0.29	0.38	0.0011	9606.ENSP00000226798,9606.ENSP00000246792,9606.ENSP00000256078,9606.ENSP00000262160,9606.ENSP00000262189,9606.ENSP00000262367,9606.ENSP00000263967,9606.ENSP00000264709,9606.ENSP00000267101,9606.ENSP00000269305,9606.ENSP00000269571,9606.ENSP00000275493,9606.ENSP00000278616,9606.ENSP00000301067,9606.ENSP00000309572,9606.ENSP00000311273,9606.ENSP00000320485,9606.ENSP00000352608,9606.ENSP00000355541,…	FRG1,RRAS,KRAS,SMAD2,KMT2C,CREBBP,PIK3CA,DNMT3A,ERBB3,TP53,ERBB2,EGFR,ATM,KMT2D,TERT,DNAH7,ARID1A,RYR1,HEATR1,PRDM1,NRAS,GNAS,ATRX,FGFR1,FOXA2,TAF1,HRAS,FGFR2,BRCA1,BRAF,DICER1,TRERF1,AKT1,ARID1B,ZFHX3,CTCF,ARHGAP35
GO:0019902	Phosphatase binding	7	198	1.05	0.77	0.0012	9606.ENSP00000228872,9606.ENSP00000262160,9606.ENSP00000269305,9606.ENSP00000269571,9606.ENSP00000275493,9606.ENSP00000428056,9606.ENSP00000495360	CDKN1B,SMAD2,TP53,ERBB2,EGFR,PIK3R1,CTNNB1
GO:0003713	Transcription coactivator activity	8	293	0.94	0.71	0.0014	9606.ENSP00000262189,9606.ENSP00000262367,9606.ENSP00000301067,9606.ENSP00000320485,9606.ENSP00000418960,9606.ENSP00000439689,9606.ENSP00000490491,9606.ENSP00000495360	KMT2C,CREBBP,KMT2D,ARID1A,BRCA1,TRERF1,ARID1B,CTNNB1
GO:0031625	Ubiquitin protein ligase binding	8	299	0.93	0.7	0.0016	9606.ENSP00000257430,9606.ENSP00000262160,9606.ENSP00000267101,9606.ENSP00000269305,9606.ENSP00000275493,9606.ENSP00000377001,9606.ENSP00000418960,9606.ENSP00000474725	APC,SMAD2,ERBB3,TP53,EGFR,SPOP,BRCA1,FBXW7
GO:0004713	Protein tyrosine kinase activity	6	146	1.12	0.76	0.0017	9606.ENSP00000267101,9606.ENSP00000269571,9606.ENSP00000275493,9606.ENSP00000393312,9606.ENSP00000410294,9606.ENSP00000419060	ERBB3,ERBB2,EGFR,FGFR1,FGFR2,BRAF
GO:0016301	Kinase activity	12	788	0.68	0.58	0.0017	9606.ENSP00000228872,9606.ENSP00000263967,9606.ENSP00000267101,9606.ENSP00000269571,9606.ENSP00000275493,9606.ENSP00000278616,9606.ENSP00000380150,9606.ENSP00000393312,9606.ENSP00000406549,9606.ENSP00000410294,9606.ENSP00000419060,9606.ENSP00000451828	CDKN1B,PIK3CA,ERBB3,ERBB2,EGFR,ATM,CARD11,FGFR1,TAF1,FGFR2,BRAF,AKT1
GO:0016772	Transferase activity, transferring phosphorus-containing groups	13	930	0.65	0.56	0.0017	9606.ENSP00000228872,9606.ENSP00000263967,9606.ENSP00000267101,9606.ENSP00000269571,9606.ENSP00000275493,9606.ENSP00000278616,9606.ENSP00000309572,9606.ENSP00000380150,9606.ENSP00000393312,9606.ENSP00000406549,9606.ENSP00000410294,9606.ENSP00000419060,9606.ENSP00000451828	CDKN1B,PIK3CA,ERBB3,ERBB2,EGFR,ATM,TERT,CARD11,FGFR1,TAF1,FGFR2,BRAF,AKT1
GO:0019903	Protein phosphatase binding	6	152	1.1	0.74	0.0021	9606.ENSP00000228872,9606.ENSP00000269305,9606.ENSP00000269571,9606.ENSP00000275493,9606.ENSP00000428056,9606.ENSP00000495360	CDKN1B,TP53,ERBB2,EGFR,PIK3R1,CTNNB1
GO:0003677	DNA binding	21	2498	0.43	0.43	0.0027	9606.ENSP00000262160,9606.ENSP00000262189,9606.ENSP00000262367,9606.ENSP00000264709,9606.ENSP00000269305,9606.ENSP00000275493,9606.ENSP00000278616,9606.ENSP00000301067,9606.ENSP00000309572,9606.ENSP00000320485,9606.ENSP00000358092,9606.ENSP00000362441,9606.ENSP00000400341,9606.ENSP00000406549,9606.ENSP00000418960,9606.ENSP00000437256,9606.ENSP00000439689,9606.ENSP00000490491,9606.ENSP00000493252,…	SMAD2,KMT2C,CREBBP,DNMT3A,TP53,EGFR,ATM,KMT2D,TERT,ARID1A,PRDM1,ATRX,FOXA2,TAF1,BRCA1,DICER1,TRERF1,ARID1B,ZFHX3,CTCF,ARHGAP35
GO:0003682	Chromatin binding	10	584	0.74	0.58	0.0027	9606.ENSP00000218089,9606.ENSP00000262160,9606.ENSP00000262367,9606.ENSP00000264709,9606.ENSP00000269305,9606.ENSP00000275493,9606.ENSP00000358092,9606.ENSP00000362441,9606.ENSP00000494538,9606.ENSP00000495360	STAG2,SMAD2,CREBBP,DNMT3A,TP53,EGFR,PRDM1,ATRX,CTCF,CTNNB1
GO:0004672	Protein kinase activity	10	583	0.74	0.58	0.0027	9606.ENSP00000263967,9606.ENSP00000267101,9606.ENSP00000269571,9606.ENSP00000275493,9606.ENSP00000278616,9606.ENSP00000393312,9606.ENSP00000406549,9606.ENSP00000410294,9606.ENSP00000419060,9606.ENSP00000451828	PIK3CA,ERBB3,ERBB2,EGFR,ATM,FGFR1,TAF1,FGFR2,BRAF,AKT1
GO:0098772	Molecular function regulator activity	18	1960	0.47	0.43	0.0038	9606.ENSP00000228872,9606.ENSP00000256078,9606.ENSP00000257430,9606.ENSP00000263967,9606.ENSP00000267101,9606.ENSP00000269305,9606.ENSP00000275493,9606.ENSP00000324804,9606.ENSP00000351015,9606.ENSP00000358548,9606.ENSP00000360141,9606.ENSP00000406549,9606.ENSP00000407586,9606.ENSP00000424571,9606.ENSP00000428056,9606.ENSP00000451828,9606.ENSP00000474725,9606.ENSP00000500409	CDKN1B,KRAS,APC,PIK3CA,ERBB3,TP53,EGFR,PPP2R1A,NF1,NRAS,GNAS,TAF1,HRAS,FBN2,PIK3R1,AKT1,FBXW7,ARHGAP35
GO:0001221	Transcription coregulator binding	5	114	1.14	0.65	0.0055	9606.ENSP00000262367,9606.ENSP00000309572,9606.ENSP00000439689,9606.ENSP00000494538,9606.ENSP00000495360	CREBBP,TERT,TRERF1,CTCF,CTNNB1
GO:0003712	Transcription coregulator activity	9	522	0.74	0.53	0.0058	9606.ENSP00000262189,9606.ENSP00000262367,9606.ENSP00000264709,9606.ENSP00000301067,9606.ENSP00000320485,9606.ENSP00000418960,9606.ENSP00000439689,9606.ENSP00000490491,9606.ENSP00000495360	KMT2C,CREBBP,DNMT3A,KMT2D,ARID1A,BRCA1,TRERF1,ARID1B,CTNNB1
GO:0016740	Transferase activity	19	2268	0.43	0.39	0.0067	9606.ENSP00000228872,9606.ENSP00000262189,9606.ENSP00000262367,9606.ENSP00000263967,9606.ENSP00000264709,9606.ENSP00000267101,9606.ENSP00000269571,9606.ENSP00000275493,9606.ENSP00000278616,9606.ENSP00000301067,9606.ENSP00000309572,9606.ENSP00000358092,9606.ENSP00000380150,9606.ENSP00000393312,9606.ENSP00000406549,9606.ENSP00000410294,9606.ENSP00000418960,9606.ENSP00000419060,9606.ENSP00000451828	CDKN1B,KMT2C,CREBBP,PIK3CA,DNMT3A,ERBB3,ERBB2,EGFR,ATM,KMT2D,TERT,PRDM1,CARD11,FGFR1,TAF1,FGFR2,BRCA1,BRAF,AKT1
GO:0140096	Catalytic activity, acting on a protein	19	2279	0.42	0.39	0.007	9606.ENSP00000262189,9606.ENSP00000262367,9606.ENSP00000263967,9606.ENSP00000264709,9606.ENSP00000267101,9606.ENSP00000269571,9606.ENSP00000275493,9606.ENSP00000278616,9606.ENSP00000301067,9606.ENSP00000324804,9606.ENSP00000357087,9606.ENSP00000361021,9606.ENSP00000393312,9606.ENSP00000394794,9606.ENSP00000406549,9606.ENSP00000410294,9606.ENSP00000418960,9606.ENSP00000419060,9606.ENSP00000451828	KMT2C,CREBBP,PIK3CA,DNMT3A,ERBB3,ERBB2,EGFR,ATM,KMT2D,PPP2R1A,DUSP23,PTEN,FGFR1,PTPN13,TAF1,FGFR2,BRCA1,BRAF,AKT1
GO:0019899	Enzyme binding	18	2084	0.44	0.39	0.0072	9606.ENSP00000228872,9606.ENSP00000244007,9606.ENSP00000256646,9606.ENSP00000257430,9606.ENSP00000262160,9606.ENSP00000267101,9606.ENSP00000269305,9606.ENSP00000269571,9606.ENSP00000275493,9606.ENSP00000358092,9606.ENSP00000361021,9606.ENSP00000377001,9606.ENSP00000418960,9606.ENSP00000428056,9606.ENSP00000451828,9606.ENSP00000474725,9606.ENSP00000493252,9606.ENSP00000495360	CDKN1B,PLCG1,NOTCH2,APC,SMAD2,ERBB3,TP53,ERBB2,EGFR,PRDM1,PTEN,SPOP,BRCA1,PIK3R1,AKT1,FBXW7,ZFHX3,CTNNB1
GO:0003824	Catalytic activity	32	5522	0.27	0.31	0.0098	9606.ENSP00000228872,9606.ENSP00000244007,9606.ENSP00000246792,9606.ENSP00000256078,9606.ENSP00000262189,9606.ENSP00000262367,9606.ENSP00000263967,9606.ENSP00000264709,9606.ENSP00000267101,9606.ENSP00000269571,9606.ENSP00000275493,9606.ENSP00000278616,9606.ENSP00000301067,9606.ENSP00000309572,9606.ENSP00000324804,9606.ENSP00000357087,9606.ENSP00000358092,9606.ENSP00000358548,9606.ENSP00000360141,…	CDKN1B,PLCG1,RRAS,KRAS,KMT2C,CREBBP,PIK3CA,DNMT3A,ERBB3,ERBB2,EGFR,ATM,KMT2D,TERT,PPP2R1A,DUSP23,PRDM1,NRAS,GNAS,PTEN,ATRX,CARD11,FGFR1,PTPN13,TAF1,HRAS,FGFR2,BRCA1,BRAF,DICER1,AKT1,ARHGAP35
GO:0019003	GDP binding	4	72	1.25	0.58	0.0117	9606.ENSP00000246792,9606.ENSP00000256078,9606.ENSP00000358548,9606.ENSP00000407586	RRAS,KRAS,NRAS,HRAS
GO:0030234	Enzyme regulator activity	13	1239	0.52	0.39	0.0135	9606.ENSP00000228872,9606.ENSP00000257430,9606.ENSP00000263967,9606.ENSP00000267101,9606.ENSP00000269305,9606.ENSP00000275493,9606.ENSP00000324804,9606.ENSP00000351015,9606.ENSP00000360141,9606.ENSP00000428056,9606.ENSP00000451828,9606.ENSP00000474725,9606.ENSP00000500409	CDKN1B,APC,PIK3CA,ERBB3,TP53,EGFR,PPP2R1A,NF1,GNAS,PIK3R1,AKT1,FBXW7,ARHGAP35
GO:0044877	Protein-containing complex binding	13	1261	0.52	0.38	0.0157	9606.ENSP00000226798,9606.ENSP00000228872,9606.ENSP00000246792,9606.ENSP00000256078,9606.ENSP00000257430,9606.ENSP00000269305,9606.ENSP00000275493,9606.ENSP00000278616,9606.ENSP00000358548,9606.ENSP00000360141,9606.ENSP00000361021,9606.ENSP00000428056,9606.ENSP00000500409	FRG1,CDKN1B,RRAS,KRAS,APC,TP53,EGFR,ATM,NRAS,GNAS,PTEN,PIK3R1,ARHGAP35
GO:0019207	Kinase regulator activity	6	247	0.89	0.49	0.0161	9606.ENSP00000228872,9606.ENSP00000257430,9606.ENSP00000263967,9606.ENSP00000267101,9606.ENSP00000275493,9606.ENSP00000428056	CDKN1B,APC,PIK3CA,ERBB3,EGFR,PIK3R1
GO:0005524	ATP binding	14	1491	0.47	0.35	0.021	9606.ENSP00000263967,9606.ENSP00000267101,9606.ENSP00000269571,9606.ENSP00000275493,9606.ENSP00000278616,9606.ENSP00000311273,9606.ENSP00000352608,9606.ENSP00000362441,9606.ENSP00000393312,9606.ENSP00000406549,9606.ENSP00000410294,9606.ENSP00000419060,9606.ENSP00000437256,9606.ENSP00000451828	PIK3CA,ERBB3,ERBB2,EGFR,ATM,DNAH7,RYR1,ATRX,FGFR1,TAF1,FGFR2,BRAF,DICER1,AKT1
GO:0005007	Fibroblast growth factor receptor activity	2	5	2.1	0.55	0.0221	9606.ENSP00000393312,9606.ENSP00000410294	FGFR1,FGFR2
GO:0097718	Disordered domain specific binding	3	34	1.45	0.52	0.0227	9606.ENSP00000262160,9606.ENSP00000269305,9606.ENSP00000495360	SMAD2,TP53,CTNNB1
GO:0005168	Neurotrophin TRKA receptor binding	2	6	2.02	0.52	0.0281	9606.ENSP00000244007,9606.ENSP00000428056	PLCG1,PIK3R1
GO:0003925	G protein activity	3	40	1.38	0.47	0.0318	9606.ENSP00000256078,9606.ENSP00000358548,9606.ENSP00000407586	KRAS,NRAS,HRAS
GO:0019904	Protein domain specific binding	9	695	0.61	0.36	0.0318	9606.ENSP00000262160,9606.ENSP00000269305,9606.ENSP00000361021,9606.ENSP00000362441,9606.ENSP00000380150,9606.ENSP00000384570,9606.ENSP00000400341,9606.ENSP00000437256,9606.ENSP00000495360	SMAD2,TP53,PTEN,ATRX,CARD11,CARD10,FOXA2,DICER1,CTNNB1
GO:0001223	Transcription coactivator binding	3	43	1.35	0.45	0.0377	9606.ENSP00000262367,9606.ENSP00000309572,9606.ENSP00000439689	CREBBP,TERT,TRERF1
GO:0005509	Calcium ion binding	9	717	0.6	0.35	0.0377	9606.ENSP00000244007,9606.ENSP00000256646,9606.ENSP00000311273,9606.ENSP00000352608,9606.ENSP00000359655,9606.ENSP00000406229,9606.ENSP00000419060,9606.ENSP00000424571,9606.ENSP00000484928	PLCG1,NOTCH2,DNAH7,RYR1,EYS,FAT1,BRAF,FBN2,CDH4
GO:0003924	GTPase activity	6	317	0.78	0.36	0.0465	9606.ENSP00000246792,9606.ENSP00000256078,9606.ENSP00000358548,9606.ENSP00000360141,9606.ENSP00000407586,9606.ENSP00000500409	RRAS,KRAS,NRAS,GNAS,HRAS,ARHGAP35

## Sheet: Supplementary_Table_6
Supplementary Table S6: Analysis of gene ontology (Biological processes)
#term ID	term description	observed gene count	background gene count	strength	signal	false discovery rate	matching proteins in your network (IDs)	matching proteins in your network (labels)
GO:0045595	Regulation of cell differentiation	31	1582	0.79	1.36	6.36e-14	9606.ENSP00000228872,9606.ENSP00000246792,9606.ENSP00000256078,9606.ENSP00000256646,9606.ENSP00000257430,9606.ENSP00000262160,9606.ENSP00000264501,9606.ENSP00000269305,9606.ENSP00000269571,9606.ENSP00000275493,9606.ENSP00000309572,9606.ENSP00000320485,9606.ENSP00000324804,9606.ENSP00000351015,9606.ENSP00000352288,9606.ENSP00000358092,9606.ENSP00000361021,9606.ENSP00000380150,9606.ENSP00000393312,…	CDKN1B,RRAS,KRAS,NOTCH2,APC,SMAD2,KIAA1109,TP53,ERBB2,EGFR,TERT,ARID1A,PPP2R1A,NF1,PLXNB2,PRDM1,PTEN,CARD11,FGFR1,FOXA2,FGFR2,BRAF,FBN2,PIK3R1,DICER1,AKT1,FBXW7,CDH4,ARID1B,ZFHX3,CTNNB1
GO:0050793	Regulation of developmental process	37	2492	0.67	1.11	6.36e-14	9606.ENSP00000228872,9606.ENSP00000244007,9606.ENSP00000246792,9606.ENSP00000256078,9606.ENSP00000256646,9606.ENSP00000257430,9606.ENSP00000262160,9606.ENSP00000263967,9606.ENSP00000264501,9606.ENSP00000267101,9606.ENSP00000269305,9606.ENSP00000269571,9606.ENSP00000275493,9606.ENSP00000309572,9606.ENSP00000320485,9606.ENSP00000324804,9606.ENSP00000351015,9606.ENSP00000352288,9606.ENSP00000358092,…	CDKN1B,PLCG1,RRAS,KRAS,NOTCH2,APC,SMAD2,PIK3CA,KIAA1109,ERBB3,TP53,ERBB2,EGFR,TERT,ARID1A,PPP2R1A,NF1,PLXNB2,PRDM1,GNAS,PTEN,CARD11,FGFR1,FOXA2,FGFR2,BRCA1,BRAF,FBN2,PIK3R1,DICER1,AKT1,FBXW7,CDH4,ARID1B,ZFHX3,CTNNB1,ARHGAP35
GO:0051239	Regulation of multicellular organismal process	37	2749	0.63	1.01	5.43e-13	9606.ENSP00000228872,9606.ENSP00000244007,9606.ENSP00000246792,9606.ENSP00000256078,9606.ENSP00000256646,9606.ENSP00000257430,9606.ENSP00000262160,9606.ENSP00000263967,9606.ENSP00000264501,9606.ENSP00000267101,9606.ENSP00000269305,9606.ENSP00000269571,9606.ENSP00000275493,9606.ENSP00000309572,9606.ENSP00000320485,9606.ENSP00000351015,9606.ENSP00000352288,9606.ENSP00000358092,9606.ENSP00000360141,…	CDKN1B,PLCG1,RRAS,KRAS,NOTCH2,APC,SMAD2,PIK3CA,KIAA1109,ERBB3,TP53,ERBB2,EGFR,TERT,ARID1A,NF1,PLXNB2,PRDM1,GNAS,PTEN,CARD11,CARD10,FGFR1,FOXA2,HRAS,FGFR2,BRCA1,BRAF,FBN2,PIK3R1,DICER1,AKT1,FBXW7,CDH4,ARID1B,ZFHX3,CTNNB1
GO:0035556	Intracellular signal transduction	29	1518	0.78	1.3	8.14e-13	9606.ENSP00000228872,9606.ENSP00000244007,9606.ENSP00000246792,9606.ENSP00000256078,9606.ENSP00000257430,9606.ENSP00000262160,9606.ENSP00000263967,9606.ENSP00000267101,9606.ENSP00000269305,9606.ENSP00000269571,9606.ENSP00000275493,9606.ENSP00000278616,9606.ENSP00000324804,9606.ENSP00000351015,9606.ENSP00000352608,9606.ENSP00000358548,9606.ENSP00000361021,9606.ENSP00000362441,9606.ENSP00000380150,…	CDKN1B,PLCG1,RRAS,KRAS,APC,SMAD2,PIK3CA,ERBB3,TP53,ERBB2,EGFR,ATM,PPP2R1A,NF1,RYR1,NRAS,PTEN,ATRX,CARD11,CARD10,FGFR1,HRAS,BRCA1,BRAF,PIK3R1,DICER1,AKT1,CTNNB1,ARHGAP35
GO:0048522	Positive regulation of cellular process	48	5584	0.44	0.7	5.71e-12	9606.ENSP00000228872,9606.ENSP00000244007,9606.ENSP00000246792,9606.ENSP00000256078,9606.ENSP00000256646,9606.ENSP00000257430,9606.ENSP00000262160,9606.ENSP00000262189,9606.ENSP00000262367,9606.ENSP00000263967,9606.ENSP00000264709,9606.ENSP00000267101,9606.ENSP00000269305,9606.ENSP00000269571,9606.ENSP00000275493,9606.ENSP00000278616,9606.ENSP00000301067,9606.ENSP00000309572,9606.ENSP00000320485,…	CDKN1B,PLCG1,RRAS,KRAS,NOTCH2,APC,SMAD2,KMT2C,CREBBP,PIK3CA,DNMT3A,ERBB3,TP53,ERBB2,EGFR,ATM,KMT2D,TERT,ARID1A,PPP2R1A,NF1,PLXNB2,HEATR1,NRAS,GNAS,PTEN,ATRX,CARD11,CARD10,FGFR1,FOXA2,TAF1,HRAS,FGFR2,BRCA1,BRAF,FBN2,PIK3R1,DICER1,TRERF1,AKT1,FBXW7,CDH4,ARID1B,ZFHX3,CTCF,CTNNB1,ARHGAP35
GO:2000026	Regulation of multicellular organismal development	27	1389	0.79	1.28	6.13e-12	9606.ENSP00000228872,9606.ENSP00000244007,9606.ENSP00000246792,9606.ENSP00000256078,9606.ENSP00000256646,9606.ENSP00000264501,9606.ENSP00000269305,9606.ENSP00000269571,9606.ENSP00000309572,9606.ENSP00000320485,9606.ENSP00000351015,9606.ENSP00000352288,9606.ENSP00000358092,9606.ENSP00000361021,9606.ENSP00000380150,9606.ENSP00000400341,9606.ENSP00000410294,9606.ENSP00000418960,9606.ENSP00000419060,…	CDKN1B,PLCG1,RRAS,KRAS,NOTCH2,KIAA1109,TP53,ERBB2,TERT,ARID1A,NF1,PLXNB2,PRDM1,PTEN,CARD11,FOXA2,FGFR2,BRCA1,BRAF,FBN2,PIK3R1,DICER1,AKT1,FBXW7,CDH4,ARID1B,CTNNB1
GO:0042127	Regulation of cell population proliferation	28	1669	0.73	1.13	4.53e-11	9606.ENSP00000228872,9606.ENSP00000244007,9606.ENSP00000256078,9606.ENSP00000256646,9606.ENSP00000257430,9606.ENSP00000262160,9606.ENSP00000263967,9606.ENSP00000267101,9606.ENSP00000269305,9606.ENSP00000269571,9606.ENSP00000275493,9606.ENSP00000278616,9606.ENSP00000301067,9606.ENSP00000309572,9606.ENSP00000351015,9606.ENSP00000358092,9606.ENSP00000358548,9606.ENSP00000361021,9606.ENSP00000380150,…	CDKN1B,PLCG1,KRAS,NOTCH2,APC,SMAD2,PIK3CA,ERBB3,TP53,ERBB2,EGFR,ATM,KMT2D,TERT,NF1,PRDM1,NRAS,PTEN,CARD11,FGFR1,HRAS,FGFR2,BRAF,DICER1,AKT1,FBXW7,CTCF,CTNNB1
GO:0048518	Positive regulation of biological process	49	6207	0.4	0.64	4.53e-11	9606.ENSP00000228872,9606.ENSP00000244007,9606.ENSP00000246792,9606.ENSP00000256078,9606.ENSP00000256646,9606.ENSP00000257430,9606.ENSP00000262160,9606.ENSP00000262189,9606.ENSP00000262367,9606.ENSP00000263967,9606.ENSP00000264709,9606.ENSP00000267101,9606.ENSP00000269305,9606.ENSP00000269571,9606.ENSP00000275493,9606.ENSP00000278616,9606.ENSP00000301067,9606.ENSP00000309572,9606.ENSP00000320485,…	CDKN1B,PLCG1,RRAS,KRAS,NOTCH2,APC,SMAD2,KMT2C,CREBBP,PIK3CA,DNMT3A,ERBB3,TP53,ERBB2,EGFR,ATM,KMT2D,TERT,ARID1A,PPP2R1A,NF1,PLXNB2,HEATR1,PRDM1,NRAS,GNAS,PTEN,ATRX,CARD11,CARD10,FGFR1,FOXA2,TAF1,HRAS,FGFR2,BRCA1,BRAF,FBN2,PIK3R1,DICER1,TRERF1,AKT1,FBXW7,CDH4,ARID1B,ZFHX3,CTCF,CTNNB1,ARHGAP35
GO:0009653	Anatomical structure morphogenesis	31	2229	0.65	0.98	1.20e-10	9606.ENSP00000246792,9606.ENSP00000256078,9606.ENSP00000256646,9606.ENSP00000262160,9606.ENSP00000262367,9606.ENSP00000263967,9606.ENSP00000269305,9606.ENSP00000269571,9606.ENSP00000275493,9606.ENSP00000278616,9606.ENSP00000351015,9606.ENSP00000352288,9606.ENSP00000352608,9606.ENSP00000358092,9606.ENSP00000360141,9606.ENSP00000361021,9606.ENSP00000362441,9606.ENSP00000393312,9606.ENSP00000400341,…	RRAS,KRAS,NOTCH2,SMAD2,CREBBP,PIK3CA,TP53,ERBB2,EGFR,ATM,NF1,PLXNB2,RYR1,PRDM1,GNAS,PTEN,ATRX,FGFR1,FOXA2,FAT1,HRAS,FGFR2,BRAF,FBN2,PIK3R1,DICER1,AKT1,FBXW7,CDH4,CTNNB1,ARHGAP35
GO:0048856	Anatomical structure development	44	5117	0.44	0.68	2.90e-10	9606.ENSP00000226798,9606.ENSP00000228872,9606.ENSP00000246792,9606.ENSP00000256078,9606.ENSP00000256646,9606.ENSP00000257430,9606.ENSP00000262160,9606.ENSP00000262367,9606.ENSP00000263967,9606.ENSP00000264709,9606.ENSP00000267101,9606.ENSP00000269305,9606.ENSP00000269571,9606.ENSP00000275493,9606.ENSP00000278616,9606.ENSP00000301067,9606.ENSP00000320485,9606.ENSP00000351015,9606.ENSP00000352288,…	FRG1,CDKN1B,RRAS,KRAS,NOTCH2,APC,SMAD2,CREBBP,PIK3CA,DNMT3A,ERBB3,TP53,ERBB2,EGFR,ATM,KMT2D,ARID1A,NF1,PLXNB2,RYR1,PRDM1,EYS,GNAS,PTEN,ATRX,CARD11,FGFR1,FOXA2,FAT1,TAF1,HRAS,FGFR2,BRCA1,BRAF,FBN2,PIK3R1,DICER1,AKT1,FBXW7,CDH4,ARID1B,ZFHX3,CTNNB1,ARHGAP35
GO:0007275	Multicellular organism development	40	4209	0.48	0.73	4.81e-10	9606.ENSP00000228872,9606.ENSP00000246792,9606.ENSP00000256078,9606.ENSP00000256646,9606.ENSP00000257430,9606.ENSP00000262160,9606.ENSP00000262367,9606.ENSP00000263967,9606.ENSP00000264709,9606.ENSP00000267101,9606.ENSP00000269305,9606.ENSP00000269571,9606.ENSP00000275493,9606.ENSP00000278616,9606.ENSP00000320485,9606.ENSP00000351015,9606.ENSP00000352288,9606.ENSP00000352608,9606.ENSP00000358092,…	CDKN1B,RRAS,KRAS,NOTCH2,APC,SMAD2,CREBBP,PIK3CA,DNMT3A,ERBB3,TP53,ERBB2,EGFR,ATM,ARID1A,NF1,PLXNB2,RYR1,PRDM1,GNAS,PTEN,ATRX,CARD11,FGFR1,FOXA2,FAT1,TAF1,FGFR2,BRCA1,BRAF,FBN2,PIK3R1,DICER1,AKT1,FBXW7,CDH4,ARID1B,ZFHX3,CTNNB1,ARHGAP35
GO:0010604	Positive regulation of macromolecule metabolic process	37	3533	0.52	0.78	4.81e-10	9606.ENSP00000228872,9606.ENSP00000256078,9606.ENSP00000257430,9606.ENSP00000262160,9606.ENSP00000262189,9606.ENSP00000262367,9606.ENSP00000263967,9606.ENSP00000267101,9606.ENSP00000269305,9606.ENSP00000269571,9606.ENSP00000275493,9606.ENSP00000278616,9606.ENSP00000301067,9606.ENSP00000309572,9606.ENSP00000320485,9606.ENSP00000352288,9606.ENSP00000355541,9606.ENSP00000358092,9606.ENSP00000361021,…	CDKN1B,KRAS,APC,SMAD2,KMT2C,CREBBP,PIK3CA,ERBB3,TP53,ERBB2,EGFR,ATM,KMT2D,TERT,ARID1A,PLXNB2,HEATR1,PRDM1,PTEN,ATRX,CARD11,CARD10,FGFR1,FOXA2,TAF1,HRAS,FGFR2,BRCA1,BRAF,PIK3R1,TRERF1,AKT1,FBXW7,ARID1B,ZFHX3,CTCF,CTNNB1
GO:0051173	Positive regulation of nitrogen compound metabolic process	35	3166	0.55	0.81	6.39e-10	9606.ENSP00000228872,9606.ENSP00000256078,9606.ENSP00000257430,9606.ENSP00000262160,9606.ENSP00000262189,9606.ENSP00000262367,9606.ENSP00000263967,9606.ENSP00000267101,9606.ENSP00000269305,9606.ENSP00000269571,9606.ENSP00000275493,9606.ENSP00000278616,9606.ENSP00000301067,9606.ENSP00000309572,9606.ENSP00000320485,9606.ENSP00000352288,9606.ENSP00000355541,9606.ENSP00000361021,9606.ENSP00000362441,…	CDKN1B,KRAS,APC,SMAD2,KMT2C,CREBBP,PIK3CA,ERBB3,TP53,ERBB2,EGFR,ATM,KMT2D,TERT,ARID1A,PLXNB2,HEATR1,PTEN,ATRX,CARD10,FGFR1,FOXA2,TAF1,HRAS,FGFR2,BRCA1,BRAF,PIK3R1,TRERF1,AKT1,FBXW7,ARID1B,ZFHX3,CTCF,CTNNB1
GO:0009314	Response to radiation	16	444	1.06	1.66	6.58e-10	9606.ENSP00000256078,9606.ENSP00000262367,9606.ENSP00000264709,9606.ENSP00000269305,9606.ENSP00000275493,9606.ENSP00000278616,9606.ENSP00000351015,9606.ENSP00000358092,9606.ENSP00000359655,9606.ENSP00000406549,9606.ENSP00000407586,9606.ENSP00000418960,9606.ENSP00000419060,9606.ENSP00000428056,9606.ENSP00000451828,9606.ENSP00000474725	KRAS,CREBBP,DNMT3A,TP53,EGFR,ATM,NF1,PRDM1,EYS,TAF1,HRAS,BRCA1,BRAF,PIK3R1,AKT1,FBXW7
GO:0042981	Regulation of apoptotic process	25	1462	0.74	1.1	6.81e-10	9606.ENSP00000228872,9606.ENSP00000244007,9606.ENSP00000256078,9606.ENSP00000256646,9606.ENSP00000257430,9606.ENSP00000263967,9606.ENSP00000267101,9606.ENSP00000269305,9606.ENSP00000275493,9606.ENSP00000278616,9606.ENSP00000309572,9606.ENSP00000324804,9606.ENSP00000351015,9606.ENSP00000361021,9606.ENSP00000380150,9606.ENSP00000384570,9606.ENSP00000393312,9606.ENSP00000407586,9606.ENSP00000410294,…	CDKN1B,PLCG1,KRAS,NOTCH2,APC,PIK3CA,ERBB3,TP53,EGFR,ATM,TERT,PPP2R1A,NF1,PTEN,CARD11,CARD10,FGFR1,HRAS,FGFR2,BRCA1,BRAF,PIK3R1,AKT1,FBXW7,CTNNB1
GO:0009893	Positive regulation of metabolic process	38	3847	0.5	0.74	7.53e-10	9606.ENSP00000228872,9606.ENSP00000256078,9606.ENSP00000257430,9606.ENSP00000262160,9606.ENSP00000262189,9606.ENSP00000262367,9606.ENSP00000263967,9606.ENSP00000267101,9606.ENSP00000269305,9606.ENSP00000269571,9606.ENSP00000275493,9606.ENSP00000278616,9606.ENSP00000301067,9606.ENSP00000309572,9606.ENSP00000320485,9606.ENSP00000352288,9606.ENSP00000355541,9606.ENSP00000358092,9606.ENSP00000360141,…	CDKN1B,KRAS,APC,SMAD2,KMT2C,CREBBP,PIK3CA,ERBB3,TP53,ERBB2,EGFR,ATM,KMT2D,TERT,ARID1A,PLXNB2,HEATR1,PRDM1,GNAS,PTEN,ATRX,CARD11,CARD10,FGFR1,FOXA2,TAF1,HRAS,FGFR2,BRCA1,BRAF,PIK3R1,TRERF1,AKT1,FBXW7,ARID1B,ZFHX3,CTCF,CTNNB1
GO:0048731	System development	38	3867	0.49	0.74	8.38e-10	9606.ENSP00000228872,9606.ENSP00000246792,9606.ENSP00000256078,9606.ENSP00000256646,9606.ENSP00000257430,9606.ENSP00000262160,9606.ENSP00000263967,9606.ENSP00000264709,9606.ENSP00000267101,9606.ENSP00000269305,9606.ENSP00000269571,9606.ENSP00000275493,9606.ENSP00000278616,9606.ENSP00000320485,9606.ENSP00000351015,9606.ENSP00000352288,9606.ENSP00000352608,9606.ENSP00000358092,9606.ENSP00000360141,…	CDKN1B,RRAS,KRAS,NOTCH2,APC,SMAD2,PIK3CA,DNMT3A,ERBB3,TP53,ERBB2,EGFR,ATM,ARID1A,NF1,PLXNB2,RYR1,PRDM1,GNAS,PTEN,ATRX,CARD11,FGFR1,FOXA2,FAT1,TAF1,FGFR2,BRAF,FBN2,PIK3R1,DICER1,AKT1,FBXW7,CDH4,ARID1B,ZFHX3,CTNNB1,ARHGAP35
GO:0010941	Regulation of cell death	26	1651	0.7	1.03	9.92e-10	9606.ENSP00000228872,9606.ENSP00000244007,9606.ENSP00000256078,9606.ENSP00000256646,9606.ENSP00000257430,9606.ENSP00000263967,9606.ENSP00000264709,9606.ENSP00000267101,9606.ENSP00000269305,9606.ENSP00000275493,9606.ENSP00000278616,9606.ENSP00000309572,9606.ENSP00000324804,9606.ENSP00000351015,9606.ENSP00000361021,9606.ENSP00000380150,9606.ENSP00000384570,9606.ENSP00000393312,9606.ENSP00000407586,…	CDKN1B,PLCG1,KRAS,NOTCH2,APC,PIK3CA,DNMT3A,ERBB3,TP53,EGFR,ATM,TERT,PPP2R1A,NF1,PTEN,CARD11,CARD10,FGFR1,HRAS,FGFR2,BRCA1,BRAF,PIK3R1,AKT1,FBXW7,CTNNB1
GO:0009628	Response to abiotic stimulus	22	1107	0.8	1.2	1.10e-09	9606.ENSP00000228872,9606.ENSP00000256078,9606.ENSP00000262367,9606.ENSP00000263967,9606.ENSP00000264709,9606.ENSP00000269305,9606.ENSP00000275493,9606.ENSP00000278616,9606.ENSP00000309572,9606.ENSP00000351015,9606.ENSP00000352608,9606.ENSP00000358092,9606.ENSP00000359655,9606.ENSP00000361021,9606.ENSP00000406549,9606.ENSP00000407586,9606.ENSP00000418960,9606.ENSP00000419060,9606.ENSP00000428056,…	CDKN1B,KRAS,CREBBP,PIK3CA,DNMT3A,TP53,EGFR,ATM,TERT,NF1,RYR1,PRDM1,EYS,PTEN,TAF1,HRAS,BRCA1,BRAF,PIK3R1,AKT1,FBXW7,CTNNB1
GO:1902806	Regulation of cell cycle G1/S phase transition	12	192	1.3	2.04	1.10e-09	9606.ENSP00000228872,9606.ENSP00000257430,9606.ENSP00000269305,9606.ENSP00000275493,9606.ENSP00000278616,9606.ENSP00000309572,9606.ENSP00000320485,9606.ENSP00000361021,9606.ENSP00000406549,9606.ENSP00000451828,9606.ENSP00000474725,9606.ENSP00000490491	CDKN1B,APC,TP53,EGFR,ATM,TERT,ARID1A,PTEN,TAF1,AKT1,FBXW7,ARID1B
GO:0042325	Regulation of phosphorylation	23	1251	0.77	1.14	1.27e-09	9606.ENSP00000228872,9606.ENSP00000256078,9606.ENSP00000257430,9606.ENSP00000263967,9606.ENSP00000267101,9606.ENSP00000269305,9606.ENSP00000269571,9606.ENSP00000275493,9606.ENSP00000278616,9606.ENSP00000324804,9606.ENSP00000351015,9606.ENSP00000352288,9606.ENSP00000361021,9606.ENSP00000384570,9606.ENSP00000393312,9606.ENSP00000394794,9606.ENSP00000400341,9606.ENSP00000407586,9606.ENSP00000410294,…	CDKN1B,KRAS,APC,PIK3CA,ERBB3,TP53,ERBB2,EGFR,ATM,PPP2R1A,NF1,PLXNB2,PTEN,CARD10,FGFR1,PTPN13,FOXA2,HRAS,FGFR2,BRAF,PIK3R1,AKT1,FBXW7
GO:0031325	Positive regulation of cellular metabolic process	34	3114	0.54	0.8	1.47e-09	9606.ENSP00000228872,9606.ENSP00000256078,9606.ENSP00000262160,9606.ENSP00000262189,9606.ENSP00000262367,9606.ENSP00000263967,9606.ENSP00000267101,9606.ENSP00000269305,9606.ENSP00000269571,9606.ENSP00000275493,9606.ENSP00000278616,9606.ENSP00000301067,9606.ENSP00000309572,9606.ENSP00000320485,9606.ENSP00000352288,9606.ENSP00000355541,9606.ENSP00000361021,9606.ENSP00000362441,9606.ENSP00000384570,…	CDKN1B,KRAS,SMAD2,KMT2C,CREBBP,PIK3CA,ERBB3,TP53,ERBB2,EGFR,ATM,KMT2D,TERT,ARID1A,PLXNB2,HEATR1,PTEN,ATRX,CARD10,FGFR1,FOXA2,TAF1,HRAS,FGFR2,BRCA1,BRAF,PIK3R1,TRERF1,AKT1,FBXW7,ARID1B,ZFHX3,CTCF,CTNNB1
GO:0031399	Regulation of protein modification process	25	1560	0.71	1.04	1.76e-09	9606.ENSP00000228872,9606.ENSP00000256078,9606.ENSP00000257430,9606.ENSP00000263967,9606.ENSP00000267101,9606.ENSP00000269305,9606.ENSP00000269571,9606.ENSP00000275493,9606.ENSP00000278616,9606.ENSP00000324804,9606.ENSP00000351015,9606.ENSP00000352288,9606.ENSP00000361021,9606.ENSP00000362441,9606.ENSP00000384570,9606.ENSP00000393312,9606.ENSP00000394794,9606.ENSP00000406549,9606.ENSP00000407586,…	CDKN1B,KRAS,APC,PIK3CA,ERBB3,TP53,ERBB2,EGFR,ATM,PPP2R1A,NF1,PLXNB2,PTEN,ATRX,CARD10,FGFR1,PTPN13,TAF1,HRAS,BRCA1,BRAF,AKT1,FBXW7,CTCF,CTNNB1
GO:0048519	Negative regulation of biological process	43	5313	0.41	0.63	3.01e-09	9606.ENSP00000228872,9606.ENSP00000244007,9606.ENSP00000246792,9606.ENSP00000256078,9606.ENSP00000256646,9606.ENSP00000257430,9606.ENSP00000262160,9606.ENSP00000262367,9606.ENSP00000263967,9606.ENSP00000264709,9606.ENSP00000267101,9606.ENSP00000269305,9606.ENSP00000269571,9606.ENSP00000275493,9606.ENSP00000278616,9606.ENSP00000301067,9606.ENSP00000309572,9606.ENSP00000324804,9606.ENSP00000351015,…	CDKN1B,PLCG1,RRAS,KRAS,NOTCH2,APC,SMAD2,CREBBP,PIK3CA,DNMT3A,ERBB3,TP53,ERBB2,EGFR,ATM,KMT2D,TERT,PPP2R1A,NF1,PLXNB2,RYR1,PRDM1,GNAS,PTEN,ATRX,CARD10,PTPN13,FOXA2,TAF1,HRAS,FGFR2,BRCA1,BRAF,FBN2,PIK3R1,DICER1,TRERF1,AKT1,FBXW7,ZFHX3,CTCF,CTNNB1,ARHGAP35
GO:0048513	Animal organ development	34	3246	0.52	0.76	4.26e-09	9606.ENSP00000226798,9606.ENSP00000228872,9606.ENSP00000246792,9606.ENSP00000256078,9606.ENSP00000256646,9606.ENSP00000262160,9606.ENSP00000263967,9606.ENSP00000267101,9606.ENSP00000269305,9606.ENSP00000269571,9606.ENSP00000275493,9606.ENSP00000278616,9606.ENSP00000351015,9606.ENSP00000352288,9606.ENSP00000352608,9606.ENSP00000358092,9606.ENSP00000360141,9606.ENSP00000361021,9606.ENSP00000362441,…	FRG1,CDKN1B,RRAS,KRAS,NOTCH2,SMAD2,PIK3CA,ERBB3,TP53,ERBB2,EGFR,ATM,NF1,PLXNB2,RYR1,PRDM1,GNAS,PTEN,ATRX,CARD11,FGFR1,FOXA2,FAT1,TAF1,HRAS,FGFR2,BRAF,FBN2,PIK3R1,AKT1,FBXW7,ZFHX3,CTNNB1,ARHGAP35
GO:0048584	Positive regulation of response to stimulus	28	2131	0.62	0.89	4.76e-09	9606.ENSP00000244007,9606.ENSP00000256078,9606.ENSP00000256646,9606.ENSP00000262160,9606.ENSP00000262367,9606.ENSP00000263967,9606.ENSP00000267101,9606.ENSP00000269305,9606.ENSP00000269571,9606.ENSP00000275493,9606.ENSP00000278616,9606.ENSP00000301067,9606.ENSP00000309572,9606.ENSP00000320485,9606.ENSP00000324804,9606.ENSP00000351015,9606.ENSP00000360141,9606.ENSP00000361021,9606.ENSP00000380150,…	PLCG1,KRAS,NOTCH2,SMAD2,CREBBP,PIK3CA,ERBB3,TP53,ERBB2,EGFR,ATM,KMT2D,TERT,ARID1A,PPP2R1A,NF1,GNAS,PTEN,CARD11,FGFR1,HRAS,FGFR2,BRCA1,BRAF,PIK3R1,FBXW7,ARID1B,CTNNB1
GO:0009719	Response to endogenous stimulus	23	1363	0.73	1.05	5.08e-09	9606.ENSP00000228872,9606.ENSP00000244007,9606.ENSP00000256646,9606.ENSP00000257430,9606.ENSP00000262160,9606.ENSP00000263967,9606.ENSP00000264709,9606.ENSP00000269305,9606.ENSP00000269571,9606.ENSP00000275493,9606.ENSP00000301067,9606.ENSP00000320485,9606.ENSP00000352608,9606.ENSP00000360141,9606.ENSP00000393312,9606.ENSP00000406549,9606.ENSP00000410294,9606.ENSP00000418960,9606.ENSP00000428056,…	CDKN1B,PLCG1,NOTCH2,APC,SMAD2,PIK3CA,DNMT3A,TP53,ERBB2,EGFR,KMT2D,ARID1A,RYR1,GNAS,FGFR1,TAF1,FGFR2,BRCA1,PIK3R1,TRERF1,AKT1,ZFHX3,CTNNB1
GO:0050678	Regulation of epithelial cell proliferation	14	366	1.08	1.61	5.08e-09	9606.ENSP00000228872,9606.ENSP00000244007,9606.ENSP00000256646,9606.ENSP00000269571,9606.ENSP00000275493,9606.ENSP00000351015,9606.ENSP00000358548,9606.ENSP00000361021,9606.ENSP00000393312,9606.ENSP00000407586,9606.ENSP00000410294,9606.ENSP00000451828,9606.ENSP00000474725,9606.ENSP00000495360	CDKN1B,PLCG1,NOTCH2,ERBB2,EGFR,NF1,NRAS,PTEN,FGFR1,HRAS,FGFR2,AKT1,FBXW7,CTNNB1
GO:0051240	Positive regulation of multicellular organismal process	24	1505	0.7	1.01	5.08e-09	9606.ENSP00000244007,9606.ENSP00000246792,9606.ENSP00000256078,9606.ENSP00000256646,9606.ENSP00000257430,9606.ENSP00000262160,9606.ENSP00000267101,9606.ENSP00000309572,9606.ENSP00000320485,9606.ENSP00000352288,9606.ENSP00000360141,9606.ENSP00000380150,9606.ENSP00000400341,9606.ENSP00000407586,9606.ENSP00000410294,9606.ENSP00000418960,9606.ENSP00000419060,9606.ENSP00000424571,9606.ENSP00000428056,…	PLCG1,RRAS,KRAS,NOTCH2,APC,SMAD2,ERBB3,TERT,ARID1A,PLXNB2,GNAS,CARD11,FOXA2,HRAS,FGFR2,BRCA1,BRAF,FBN2,PIK3R1,DICER1,AKT1,CDH4,ARID1B,CTNNB1
GO:0007154	Cell communication	42	5165	0.41	0.63	5.15e-09	9606.ENSP00000228872,9606.ENSP00000244007,9606.ENSP00000246792,9606.ENSP00000256078,9606.ENSP00000256646,9606.ENSP00000257430,9606.ENSP00000262160,9606.ENSP00000262367,9606.ENSP00000263967,9606.ENSP00000267101,9606.ENSP00000269305,9606.ENSP00000269571,9606.ENSP00000275493,9606.ENSP00000278616,9606.ENSP00000320485,9606.ENSP00000324804,9606.ENSP00000331867,9606.ENSP00000351015,9606.ENSP00000352288,…	CDKN1B,PLCG1,RRAS,KRAS,NOTCH2,APC,SMAD2,CREBBP,PIK3CA,ERBB3,TP53,ERBB2,EGFR,ATM,ARID1A,PPP2R1A,TAS1R1,NF1,PLXNB2,RYR1,NRAS,GNAS,PTEN,ATRX,TAS2R31,CARD11,CARD10,FGFR1,FOXA2,FAT1,HRAS,FGFR2,BRCA1,BRAF,FBN2,PIK3R1,DICER1,TRERF1,AKT1,FBXW7,CTNNB1,ARHGAP35
GO:0009967	Positive regulation of signal transduction	24	1525	0.7	1	6.08e-09	9606.ENSP00000256078,9606.ENSP00000256646,9606.ENSP00000262160,9606.ENSP00000262367,9606.ENSP00000263967,9606.ENSP00000267101,9606.ENSP00000269305,9606.ENSP00000269571,9606.ENSP00000275493,9606.ENSP00000278616,9606.ENSP00000301067,9606.ENSP00000309572,9606.ENSP00000324804,9606.ENSP00000351015,9606.ENSP00000360141,9606.ENSP00000361021,9606.ENSP00000380150,9606.ENSP00000393312,9606.ENSP00000407586,…	KRAS,NOTCH2,SMAD2,CREBBP,PIK3CA,ERBB3,TP53,ERBB2,EGFR,ATM,KMT2D,TERT,PPP2R1A,NF1,GNAS,PTEN,CARD11,FGFR1,HRAS,FGFR2,BRAF,PIK3R1,FBXW7,CTNNB1
GO:0051171	Regulation of nitrogen compound metabolic process	44	5734	0.39	0.6	6.08e-09	9606.ENSP00000228872,9606.ENSP00000256078,9606.ENSP00000256646,9606.ENSP00000257430,9606.ENSP00000262160,9606.ENSP00000262189,9606.ENSP00000262367,9606.ENSP00000263967,9606.ENSP00000264709,9606.ENSP00000267101,9606.ENSP00000269305,9606.ENSP00000269571,9606.ENSP00000275493,9606.ENSP00000278616,9606.ENSP00000301067,9606.ENSP00000309572,9606.ENSP00000320485,9606.ENSP00000324804,9606.ENSP00000351015,…	CDKN1B,KRAS,NOTCH2,APC,SMAD2,KMT2C,CREBBP,PIK3CA,DNMT3A,ERBB3,TP53,ERBB2,EGFR,ATM,KMT2D,TERT,ARID1A,PPP2R1A,NF1,PLXNB2,HEATR1,PRDM1,PTEN,ATRX,SPOP,CARD11,CARD10,FGFR1,PTPN13,FOXA2,TAF1,HRAS,FGFR2,BRCA1,BRAF,PIK3R1,DICER1,TRERF1,AKT1,FBXW7,ARID1B,ZFHX3,CTCF,CTNNB1
GO:0007165	Signal transduction	40	4714	0.43	0.65	7.08e-09	9606.ENSP00000228872,9606.ENSP00000244007,9606.ENSP00000246792,9606.ENSP00000256078,9606.ENSP00000256646,9606.ENSP00000257430,9606.ENSP00000262160,9606.ENSP00000262367,9606.ENSP00000263967,9606.ENSP00000267101,9606.ENSP00000269305,9606.ENSP00000269571,9606.ENSP00000275493,9606.ENSP00000278616,9606.ENSP00000320485,9606.ENSP00000324804,9606.ENSP00000331867,9606.ENSP00000351015,9606.ENSP00000352288,…	CDKN1B,PLCG1,RRAS,KRAS,NOTCH2,APC,SMAD2,CREBBP,PIK3CA,ERBB3,TP53,ERBB2,EGFR,ATM,ARID1A,PPP2R1A,TAS1R1,NF1,PLXNB2,RYR1,NRAS,GNAS,PTEN,ATRX,TAS2R31,CARD11,CARD10,FGFR1,HRAS,FGFR2,BRCA1,BRAF,FBN2,PIK3R1,DICER1,TRERF1,AKT1,FBXW7,CTNNB1,ARHGAP35
GO:0048523	Negative regulation of cellular process	40	4736	0.43	0.64	8.01e-09	9606.ENSP00000228872,9606.ENSP00000246792,9606.ENSP00000256078,9606.ENSP00000256646,9606.ENSP00000257430,9606.ENSP00000262160,9606.ENSP00000262367,9606.ENSP00000263967,9606.ENSP00000264709,9606.ENSP00000267101,9606.ENSP00000269305,9606.ENSP00000269571,9606.ENSP00000275493,9606.ENSP00000278616,9606.ENSP00000309572,9606.ENSP00000324804,9606.ENSP00000351015,9606.ENSP00000352288,9606.ENSP00000352608,…	CDKN1B,RRAS,KRAS,NOTCH2,APC,SMAD2,CREBBP,PIK3CA,DNMT3A,ERBB3,TP53,ERBB2,EGFR,ATM,TERT,PPP2R1A,NF1,PLXNB2,RYR1,PRDM1,PTEN,ATRX,CARD10,PTPN13,FOXA2,TAF1,HRAS,FGFR2,BRCA1,BRAF,FBN2,PIK3R1,DICER1,TRERF1,AKT1,FBXW7,ZFHX3,CTCF,CTNNB1,ARHGAP35
GO:0009966	Regulation of signal transduction	32	2978	0.53	0.77	9.61e-09	9606.ENSP00000246792,9606.ENSP00000256078,9606.ENSP00000256646,9606.ENSP00000257430,9606.ENSP00000262160,9606.ENSP00000262367,9606.ENSP00000263967,9606.ENSP00000267101,9606.ENSP00000269305,9606.ENSP00000269571,9606.ENSP00000275493,9606.ENSP00000278616,9606.ENSP00000301067,9606.ENSP00000309572,9606.ENSP00000324804,9606.ENSP00000351015,9606.ENSP00000360141,9606.ENSP00000361021,9606.ENSP00000380150,…	RRAS,KRAS,NOTCH2,APC,SMAD2,CREBBP,PIK3CA,ERBB3,TP53,ERBB2,EGFR,ATM,KMT2D,TERT,PPP2R1A,NF1,GNAS,PTEN,CARD11,FGFR1,PTPN13,TAF1,HRAS,FGFR2,BRCA1,BRAF,FBN2,PIK3R1,AKT1,FBXW7,CTNNB1,ARHGAP35
GO:1902531	Regulation of intracellular signal transduction	25	1726	0.66	0.94	9.61e-09	9606.ENSP00000246792,9606.ENSP00000256078,9606.ENSP00000256646,9606.ENSP00000263967,9606.ENSP00000267101,9606.ENSP00000269305,9606.ENSP00000269571,9606.ENSP00000275493,9606.ENSP00000278616,9606.ENSP00000324804,9606.ENSP00000351015,9606.ENSP00000360141,9606.ENSP00000361021,9606.ENSP00000380150,9606.ENSP00000393312,9606.ENSP00000394794,9606.ENSP00000406549,9606.ENSP00000407586,9606.ENSP00000410294,…	RRAS,KRAS,NOTCH2,PIK3CA,ERBB3,TP53,ERBB2,EGFR,ATM,PPP2R1A,NF1,GNAS,PTEN,CARD11,FGFR1,PTPN13,TAF1,HRAS,FGFR2,BRCA1,BRAF,AKT1,FBXW7,CTNNB1,ARHGAP35
GO:0023052	Signaling	41	5057	0.41	0.62	1.12e-08	9606.ENSP00000228872,9606.ENSP00000244007,9606.ENSP00000246792,9606.ENSP00000256078,9606.ENSP00000256646,9606.ENSP00000257430,9606.ENSP00000262160,9606.ENSP00000262367,9606.ENSP00000263967,9606.ENSP00000267101,9606.ENSP00000269305,9606.ENSP00000269571,9606.ENSP00000275493,9606.ENSP00000278616,9606.ENSP00000320485,9606.ENSP00000324804,9606.ENSP00000331867,9606.ENSP00000351015,9606.ENSP00000352288,…	CDKN1B,PLCG1,RRAS,KRAS,NOTCH2,APC,SMAD2,CREBBP,PIK3CA,ERBB3,TP53,ERBB2,EGFR,ATM,ARID1A,PPP2R1A,TAS1R1,NF1,PLXNB2,RYR1,NRAS,GNAS,PTEN,ATRX,TAS2R31,CARD11,CARD10,FGFR1,FAT1,HRAS,FGFR2,BRCA1,BRAF,FBN2,PIK3R1,DICER1,TRERF1,AKT1,FBXW7,CTNNB1,ARHGAP35
GO:0080090	Regulation of primary metabolic process	44	5899	0.37	0.58	1.35e-08	9606.ENSP00000228872,9606.ENSP00000256078,9606.ENSP00000256646,9606.ENSP00000257430,9606.ENSP00000262160,9606.ENSP00000262189,9606.ENSP00000262367,9606.ENSP00000263967,9606.ENSP00000264709,9606.ENSP00000267101,9606.ENSP00000269305,9606.ENSP00000269571,9606.ENSP00000275493,9606.ENSP00000278616,9606.ENSP00000301067,9606.ENSP00000309572,9606.ENSP00000320485,9606.ENSP00000324804,9606.ENSP00000351015,…	CDKN1B,KRAS,NOTCH2,APC,SMAD2,KMT2C,CREBBP,PIK3CA,DNMT3A,ERBB3,TP53,ERBB2,EGFR,ATM,KMT2D,TERT,ARID1A,PPP2R1A,NF1,PLXNB2,HEATR1,PRDM1,PTEN,ATRX,SPOP,CARD11,CARD10,FGFR1,PTPN13,FOXA2,TAF1,HRAS,FGFR2,BRCA1,BRAF,PIK3R1,DICER1,TRERF1,AKT1,FBXW7,ARID1B,ZFHX3,CTCF,CTNNB1
GO:0031323	Regulation of cellular metabolic process	43	5681	0.38	0.58	1.92e-08	9606.ENSP00000228872,9606.ENSP00000256078,9606.ENSP00000256646,9606.ENSP00000257430,9606.ENSP00000262160,9606.ENSP00000262189,9606.ENSP00000262367,9606.ENSP00000263967,9606.ENSP00000264709,9606.ENSP00000267101,9606.ENSP00000269305,9606.ENSP00000269571,9606.ENSP00000275493,9606.ENSP00000278616,9606.ENSP00000301067,9606.ENSP00000309572,9606.ENSP00000320485,9606.ENSP00000324804,9606.ENSP00000351015,…	CDKN1B,KRAS,NOTCH2,APC,SMAD2,KMT2C,CREBBP,PIK3CA,DNMT3A,ERBB3,TP53,ERBB2,EGFR,ATM,KMT2D,TERT,ARID1A,PPP2R1A,NF1,PLXNB2,HEATR1,PRDM1,PTEN,ATRX,CARD11,CARD10,FGFR1,PTPN13,FOXA2,TAF1,HRAS,FGFR2,BRCA1,BRAF,PIK3R1,DICER1,TRERF1,AKT1,FBXW7,ARID1B,ZFHX3,CTCF,CTNNB1
GO:0048583	Regulation of response to stimulus	36	3931	0.46	0.67	1.93e-08	9606.ENSP00000244007,9606.ENSP00000246792,9606.ENSP00000256078,9606.ENSP00000256646,9606.ENSP00000257430,9606.ENSP00000262160,9606.ENSP00000262367,9606.ENSP00000263967,9606.ENSP00000267101,9606.ENSP00000269305,9606.ENSP00000269571,9606.ENSP00000275493,9606.ENSP00000278616,9606.ENSP00000301067,9606.ENSP00000309572,9606.ENSP00000320485,9606.ENSP00000324804,9606.ENSP00000351015,9606.ENSP00000360141,…	PLCG1,RRAS,KRAS,NOTCH2,APC,SMAD2,CREBBP,PIK3CA,ERBB3,TP53,ERBB2,EGFR,ATM,KMT2D,TERT,ARID1A,PPP2R1A,NF1,GNAS,PTEN,CARD11,FGFR1,PTPN13,FOXA2,TAF1,HRAS,FGFR2,BRCA1,BRAF,FBN2,PIK3R1,AKT1,FBXW7,ARID1B,CTNNB1,ARHGAP35
GO:0010468	Regulation of gene expression	40	4899	0.41	0.62	1.96e-08	9606.ENSP00000228872,9606.ENSP00000256078,9606.ENSP00000256646,9606.ENSP00000262160,9606.ENSP00000262189,9606.ENSP00000262367,9606.ENSP00000263967,9606.ENSP00000264709,9606.ENSP00000267101,9606.ENSP00000269305,9606.ENSP00000269571,9606.ENSP00000275493,9606.ENSP00000278616,9606.ENSP00000301067,9606.ENSP00000309572,9606.ENSP00000320485,9606.ENSP00000324804,9606.ENSP00000351015,9606.ENSP00000352288,…	CDKN1B,KRAS,NOTCH2,SMAD2,KMT2C,CREBBP,PIK3CA,DNMT3A,ERBB3,TP53,ERBB2,EGFR,ATM,KMT2D,TERT,ARID1A,PPP2R1A,NF1,PLXNB2,HEATR1,PRDM1,PTEN,ATRX,CARD11,PTPN13,FOXA2,TAF1,HRAS,FGFR2,BRCA1,BRAF,PIK3R1,DICER1,TRERF1,AKT1,FBXW7,ARID1B,ZFHX3,CTCF,CTNNB1
GO:0008284	Positive regulation of cell population proliferation	19	945	0.81	1.13	2.00e-08	9606.ENSP00000228872,9606.ENSP00000244007,9606.ENSP00000256078,9606.ENSP00000256646,9606.ENSP00000263967,9606.ENSP00000267101,9606.ENSP00000269571,9606.ENSP00000275493,9606.ENSP00000301067,9606.ENSP00000309572,9606.ENSP00000351015,9606.ENSP00000358548,9606.ENSP00000361021,9606.ENSP00000380150,9606.ENSP00000393312,9606.ENSP00000407586,9606.ENSP00000410294,9606.ENSP00000451828,9606.ENSP00000495360	CDKN1B,PLCG1,KRAS,NOTCH2,PIK3CA,ERBB3,ERBB2,EGFR,KMT2D,TERT,NF1,NRAS,PTEN,CARD11,FGFR1,HRAS,FGFR2,AKT1,CTNNB1
GO:0050896	Response to stimulus	50	7835	0.31	0.51	2.00e-08	9606.ENSP00000228872,9606.ENSP00000244007,9606.ENSP00000246792,9606.ENSP00000256078,9606.ENSP00000256646,9606.ENSP00000257430,9606.ENSP00000262160,9606.ENSP00000262367,9606.ENSP00000263967,9606.ENSP00000264709,9606.ENSP00000267101,9606.ENSP00000269305,9606.ENSP00000269571,9606.ENSP00000275493,9606.ENSP00000278616,9606.ENSP00000301067,9606.ENSP00000309572,9606.ENSP00000320485,9606.ENSP00000324804,…	CDKN1B,PLCG1,RRAS,KRAS,NOTCH2,APC,SMAD2,CREBBP,PIK3CA,DNMT3A,ERBB3,TP53,ERBB2,EGFR,ATM,KMT2D,TERT,ARID1A,PPP2R1A,TAS1R1,NF1,PLXNB2,RYR1,PRDM1,NRAS,EYS,GNAS,PTEN,ATRX,GCNA,TAS2R31,CARD11,CARD10,FGFR1,FOXA2,TAF1,HRAS,FGFR2,BRCA1,BRAF,FBN2,PIK3R1,DICER1,TRERF1,AKT1,FBXW7,CDH4,ZFHX3,CTNNB1,ARHGAP35
GO:0010564	Regulation of cell cycle process	17	716	0.88	1.24	2.01e-08	9606.ENSP00000228872,9606.ENSP00000257430,9606.ENSP00000269305,9606.ENSP00000275493,9606.ENSP00000278616,9606.ENSP00000309572,9606.ENSP00000320485,9606.ENSP00000324804,9606.ENSP00000361021,9606.ENSP00000362441,9606.ENSP00000406549,9606.ENSP00000418960,9606.ENSP00000451828,9606.ENSP00000474725,9606.ENSP00000490491,9606.ENSP00000494538,9606.ENSP00000495360	CDKN1B,APC,TP53,EGFR,ATM,TERT,ARID1A,PPP2R1A,PTEN,ATRX,TAF1,BRCA1,AKT1,FBXW7,ARID1B,CTCF,CTNNB1
GO:0050679	Positive regulation of epithelial cell proliferation	11	207	1.23	1.74	2.27e-08	9606.ENSP00000244007,9606.ENSP00000256646,9606.ENSP00000269571,9606.ENSP00000275493,9606.ENSP00000351015,9606.ENSP00000358548,9606.ENSP00000393312,9606.ENSP00000407586,9606.ENSP00000410294,9606.ENSP00000451828,9606.ENSP00000495360	PLCG1,NOTCH2,ERBB2,EGFR,NF1,NRAS,FGFR1,HRAS,FGFR2,AKT1,CTNNB1
GO:0001932	Regulation of protein phosphorylation	20	1108	0.76	1.05	3.05e-08	9606.ENSP00000228872,9606.ENSP00000256078,9606.ENSP00000257430,9606.ENSP00000263967,9606.ENSP00000267101,9606.ENSP00000269305,9606.ENSP00000269571,9606.ENSP00000275493,9606.ENSP00000278616,9606.ENSP00000324804,9606.ENSP00000351015,9606.ENSP00000352288,9606.ENSP00000361021,9606.ENSP00000384570,9606.ENSP00000393312,9606.ENSP00000394794,9606.ENSP00000407586,9606.ENSP00000419060,9606.ENSP00000451828,…	CDKN1B,KRAS,APC,PIK3CA,ERBB3,TP53,ERBB2,EGFR,ATM,PPP2R1A,NF1,PLXNB2,PTEN,CARD10,FGFR1,PTPN13,HRAS,BRAF,AKT1,FBXW7
GO:0007399	Nervous system development	27	2188	0.59	0.83	3.05e-08	9606.ENSP00000246792,9606.ENSP00000256078,9606.ENSP00000256646,9606.ENSP00000257430,9606.ENSP00000264709,9606.ENSP00000267101,9606.ENSP00000269305,9606.ENSP00000269571,9606.ENSP00000275493,9606.ENSP00000278616,9606.ENSP00000320485,9606.ENSP00000351015,9606.ENSP00000352288,9606.ENSP00000358092,9606.ENSP00000361021,9606.ENSP00000362441,9606.ENSP00000393312,9606.ENSP00000400341,9606.ENSP00000406549,…	RRAS,KRAS,NOTCH2,APC,DNMT3A,ERBB3,TP53,ERBB2,EGFR,ATM,ARID1A,NF1,PLXNB2,PRDM1,PTEN,ATRX,FGFR1,FOXA2,TAF1,FGFR2,DICER1,AKT1,CDH4,ARID1B,ZFHX3,CTNNB1,ARHGAP35
GO:0010646	Regulation of cell communication	33	3355	0.49	0.71	3.05e-08	9606.ENSP00000246792,9606.ENSP00000256078,9606.ENSP00000256646,9606.ENSP00000257430,9606.ENSP00000262160,9606.ENSP00000262367,9606.ENSP00000263967,9606.ENSP00000267101,9606.ENSP00000269305,9606.ENSP00000269571,9606.ENSP00000275493,9606.ENSP00000278616,9606.ENSP00000301067,9606.ENSP00000309572,9606.ENSP00000324804,9606.ENSP00000351015,9606.ENSP00000360141,9606.ENSP00000361021,9606.ENSP00000380150,…	RRAS,KRAS,NOTCH2,APC,SMAD2,CREBBP,PIK3CA,ERBB3,TP53,ERBB2,EGFR,ATM,KMT2D,TERT,PPP2R1A,NF1,GNAS,PTEN,CARD11,FGFR1,PTPN13,FOXA2,TAF1,HRAS,FGFR2,BRCA1,BRAF,FBN2,PIK3R1,AKT1,FBXW7,CTNNB1,ARHGAP35
GO:0023051	Regulation of signaling	33	3367	0.49	0.7	3.05e-08	9606.ENSP00000246792,9606.ENSP00000256078,9606.ENSP00000256646,9606.ENSP00000257430,9606.ENSP00000262160,9606.ENSP00000262367,9606.ENSP00000263967,9606.ENSP00000267101,9606.ENSP00000269305,9606.ENSP00000269571,9606.ENSP00000275493,9606.ENSP00000278616,9606.ENSP00000301067,9606.ENSP00000309572,9606.ENSP00000324804,9606.ENSP00000351015,9606.ENSP00000360141,9606.ENSP00000361021,9606.ENSP00000380150,…	RRAS,KRAS,NOTCH2,APC,SMAD2,CREBBP,PIK3CA,ERBB3,TP53,ERBB2,EGFR,ATM,KMT2D,TERT,PPP2R1A,NF1,GNAS,PTEN,CARD11,FGFR1,PTPN13,FOXA2,TAF1,HRAS,FGFR2,BRCA1,BRAF,FBN2,PIK3R1,AKT1,FBXW7,CTNNB1,ARHGAP35
GO:0042221	Response to chemical	36	4010	0.46	0.66	3.05e-08	9606.ENSP00000228872,9606.ENSP00000244007,9606.ENSP00000256646,9606.ENSP00000257430,9606.ENSP00000262160,9606.ENSP00000263967,9606.ENSP00000264709,9606.ENSP00000269305,9606.ENSP00000269571,9606.ENSP00000275493,9606.ENSP00000278616,9606.ENSP00000301067,9606.ENSP00000309572,9606.ENSP00000320485,9606.ENSP00000324804,9606.ENSP00000331867,9606.ENSP00000352288,9606.ENSP00000352608,9606.ENSP00000360141,…	CDKN1B,PLCG1,NOTCH2,APC,SMAD2,PIK3CA,DNMT3A,TP53,ERBB2,EGFR,ATM,KMT2D,TERT,ARID1A,PPP2R1A,TAS1R1,PLXNB2,RYR1,GNAS,PTEN,ATRX,TAS2R31,FGFR1,FOXA2,TAF1,HRAS,FGFR2,BRCA1,BRAF,PIK3R1,TRERF1,AKT1,CDH4,ZFHX3,CTNNB1,ARHGAP35
GO:0043523	Regulation of neuron apoptotic process	11	216	1.21	1.69	3.05e-08	9606.ENSP00000256078,9606.ENSP00000263967,9606.ENSP00000267101,9606.ENSP00000269305,9606.ENSP00000278616,9606.ENSP00000309572,9606.ENSP00000351015,9606.ENSP00000407586,9606.ENSP00000419060,9606.ENSP00000474725,9606.ENSP00000495360	KRAS,PIK3CA,ERBB3,TP53,ATM,TERT,NF1,HRAS,BRAF,FBXW7,CTNNB1
GO:0051716	Cellular response to stimulus	45	6357	0.35	0.55	3.05e-08	9606.ENSP00000228872,9606.ENSP00000244007,9606.ENSP00000246792,9606.ENSP00000256078,9606.ENSP00000256646,9606.ENSP00000257430,9606.ENSP00000262160,9606.ENSP00000262367,9606.ENSP00000263967,9606.ENSP00000264709,9606.ENSP00000267101,9606.ENSP00000269305,9606.ENSP00000269571,9606.ENSP00000275493,9606.ENSP00000278616,9606.ENSP00000309572,9606.ENSP00000320485,9606.ENSP00000324804,9606.ENSP00000331867,…	CDKN1B,PLCG1,RRAS,KRAS,NOTCH2,APC,SMAD2,CREBBP,PIK3CA,DNMT3A,ERBB3,TP53,ERBB2,EGFR,ATM,TERT,ARID1A,PPP2R1A,TAS1R1,NF1,PLXNB2,RYR1,NRAS,GNAS,PTEN,ATRX,GCNA,TAS2R31,CARD11,CARD10,FGFR1,FOXA2,TAF1,HRAS,FGFR2,BRCA1,BRAF,FBN2,PIK3R1,DICER1,TRERF1,AKT1,FBXW7,CTNNB1,ARHGAP35
GO:0051726	Regulation of cell cycle	20	1108	0.76	1.05	3.05e-08	9606.ENSP00000228872,9606.ENSP00000257430,9606.ENSP00000269305,9606.ENSP00000275493,9606.ENSP00000278616,9606.ENSP00000309572,9606.ENSP00000320485,9606.ENSP00000324804,9606.ENSP00000361021,9606.ENSP00000362441,9606.ENSP00000406549,9606.ENSP00000407586,9606.ENSP00000410294,9606.ENSP00000418960,9606.ENSP00000451828,9606.ENSP00000474725,9606.ENSP00000490491,9606.ENSP00000493252,9606.ENSP00000494538,…	CDKN1B,APC,TP53,EGFR,ATM,TERT,ARID1A,PPP2R1A,PTEN,ATRX,TAF1,HRAS,FGFR2,BRCA1,AKT1,FBXW7,ARID1B,ZFHX3,CTCF,CTNNB1
GO:0071495	Cellular response to endogenous stimulus	20	1103	0.76	1.05	3.05e-08	9606.ENSP00000244007,9606.ENSP00000256646,9606.ENSP00000257430,9606.ENSP00000262160,9606.ENSP00000263967,9606.ENSP00000264709,9606.ENSP00000269305,9606.ENSP00000269571,9606.ENSP00000275493,9606.ENSP00000320485,9606.ENSP00000352608,9606.ENSP00000360141,9606.ENSP00000393312,9606.ENSP00000406549,9606.ENSP00000410294,9606.ENSP00000418960,9606.ENSP00000428056,9606.ENSP00000439689,9606.ENSP00000451828,…	PLCG1,NOTCH2,APC,SMAD2,PIK3CA,DNMT3A,TP53,ERBB2,EGFR,ARID1A,RYR1,GNAS,FGFR1,TAF1,FGFR2,BRCA1,PIK3R1,TRERF1,AKT1,CTNNB1
GO:0045893	Positive regulation of transcription, DNA-templated	24	1710	0.65	0.9	3.48e-08	9606.ENSP00000262160,9606.ENSP00000262189,9606.ENSP00000262367,9606.ENSP00000269305,9606.ENSP00000269571,9606.ENSP00000275493,9606.ENSP00000278616,9606.ENSP00000301067,9606.ENSP00000309572,9606.ENSP00000320485,9606.ENSP00000355541,9606.ENSP00000362441,9606.ENSP00000400341,9606.ENSP00000406549,9606.ENSP00000407586,9606.ENSP00000410294,9606.ENSP00000418960,9606.ENSP00000428056,9606.ENSP00000439689,…	SMAD2,KMT2C,CREBBP,TP53,ERBB2,EGFR,ATM,KMT2D,TERT,ARID1A,HEATR1,ATRX,FOXA2,TAF1,HRAS,FGFR2,BRCA1,PIK3R1,TRERF1,AKT1,ARID1B,ZFHX3,CTCF,CTNNB1
GO:2000045	Regulation of G1/S transition of mitotic cell cycle	10	164	1.29	1.78	3.83e-08	9606.ENSP00000228872,9606.ENSP00000257430,9606.ENSP00000269305,9606.ENSP00000275493,9606.ENSP00000278616,9606.ENSP00000309572,9606.ENSP00000320485,9606.ENSP00000361021,9606.ENSP00000451828,9606.ENSP00000490491	CDKN1B,APC,TP53,EGFR,ATM,TERT,ARID1A,PTEN,AKT1,ARID1B
GO:0010628	Positive regulation of gene expression	20	1146	0.74	1.02	4.59e-08	9606.ENSP00000256078,9606.ENSP00000262160,9606.ENSP00000267101,9606.ENSP00000269305,9606.ENSP00000269571,9606.ENSP00000275493,9606.ENSP00000278616,9606.ENSP00000309572,9606.ENSP00000320485,9606.ENSP00000352288,9606.ENSP00000358092,9606.ENSP00000380150,9606.ENSP00000407586,9606.ENSP00000418960,9606.ENSP00000419060,9606.ENSP00000428056,9606.ENSP00000451828,9606.ENSP00000490491,9606.ENSP00000494538,…	KRAS,SMAD2,ERBB3,TP53,ERBB2,EGFR,ATM,TERT,ARID1A,PLXNB2,PRDM1,CARD11,HRAS,BRCA1,BRAF,PIK3R1,AKT1,ARID1B,CTCF,CTNNB1
GO:0032501	Multicellular organismal process	45	6490	0.34	0.54	5.15e-08	9606.ENSP00000228872,9606.ENSP00000246792,9606.ENSP00000256078,9606.ENSP00000256646,9606.ENSP00000257430,9606.ENSP00000262160,9606.ENSP00000262367,9606.ENSP00000263967,9606.ENSP00000264709,9606.ENSP00000267101,9606.ENSP00000269305,9606.ENSP00000269571,9606.ENSP00000275493,9606.ENSP00000278616,9606.ENSP00000301067,9606.ENSP00000320485,9606.ENSP00000324804,9606.ENSP00000331867,9606.ENSP00000351015,…	CDKN1B,RRAS,KRAS,NOTCH2,APC,SMAD2,CREBBP,PIK3CA,DNMT3A,ERBB3,TP53,ERBB2,EGFR,ATM,KMT2D,ARID1A,PPP2R1A,TAS1R1,NF1,PLXNB2,RYR1,PRDM1,EYS,GNAS,PTEN,ATRX,TAS2R31,CARD11,FGFR1,FOXA2,FAT1,TAF1,FGFR2,BRCA1,BRAF,FBN2,PIK3R1,DICER1,AKT1,FBXW7,CDH4,ARID1B,ZFHX3,CTNNB1,ARHGAP35
GO:0031324	Negative regulation of cellular metabolic process	27	2265	0.58	0.8	5.21e-08	9606.ENSP00000228872,9606.ENSP00000256646,9606.ENSP00000257430,9606.ENSP00000262160,9606.ENSP00000262367,9606.ENSP00000263967,9606.ENSP00000264709,9606.ENSP00000269305,9606.ENSP00000278616,9606.ENSP00000309572,9606.ENSP00000324804,9606.ENSP00000351015,9606.ENSP00000358092,9606.ENSP00000361021,9606.ENSP00000362441,9606.ENSP00000394794,9606.ENSP00000400341,9606.ENSP00000406549,9606.ENSP00000410294,…	CDKN1B,NOTCH2,APC,SMAD2,CREBBP,PIK3CA,DNMT3A,TP53,ATM,TERT,PPP2R1A,NF1,PRDM1,PTEN,ATRX,PTPN13,FOXA2,TAF1,FGFR2,BRCA1,DICER1,TRERF1,AKT1,FBXW7,ZFHX3,CTCF,CTNNB1
GO:0030155	Regulation of cell adhesion	17	784	0.84	1.15	5.60e-08	9606.ENSP00000246792,9606.ENSP00000263967,9606.ENSP00000267101,9606.ENSP00000269571,9606.ENSP00000278616,9606.ENSP00000320485,9606.ENSP00000324804,9606.ENSP00000351015,9606.ENSP00000352288,9606.ENSP00000361021,9606.ENSP00000380150,9606.ENSP00000400341,9606.ENSP00000419060,9606.ENSP00000428056,9606.ENSP00000451828,9606.ENSP00000490491,9606.ENSP00000493252	RRAS,PIK3CA,ERBB3,ERBB2,ATM,ARID1A,PPP2R1A,NF1,PLXNB2,PTEN,CARD11,FOXA2,BRAF,PIK3R1,AKT1,ARID1B,ZFHX3
GO:0014065	Phosphatidylinositol 3-kinase signaling	7	45	1.69	2.12	5.75e-08	9606.ENSP00000263967,9606.ENSP00000267101,9606.ENSP00000269571,9606.ENSP00000351015,9606.ENSP00000361021,9606.ENSP00000428056,9606.ENSP00000451828	PIK3CA,ERBB3,ERBB2,NF1,PTEN,PIK3R1,AKT1
GO:0010557	Positive regulation of macromolecule biosynthetic process	25	1935	0.61	0.84	6.06e-08	9606.ENSP00000262160,9606.ENSP00000262189,9606.ENSP00000262367,9606.ENSP00000269305,9606.ENSP00000269571,9606.ENSP00000275493,9606.ENSP00000278616,9606.ENSP00000301067,9606.ENSP00000309572,9606.ENSP00000320485,9606.ENSP00000352288,9606.ENSP00000355541,9606.ENSP00000362441,9606.ENSP00000400341,9606.ENSP00000406549,9606.ENSP00000407586,9606.ENSP00000410294,9606.ENSP00000418960,9606.ENSP00000428056,…	SMAD2,KMT2C,CREBBP,TP53,ERBB2,EGFR,ATM,KMT2D,TERT,ARID1A,PLXNB2,HEATR1,ATRX,FOXA2,TAF1,HRAS,FGFR2,BRCA1,PIK3R1,TRERF1,AKT1,ARID1B,ZFHX3,CTCF,CTNNB1
GO:0006915	Apoptotic process	19	1041	0.76	1.04	6.25e-08	9606.ENSP00000228872,9606.ENSP00000256078,9606.ENSP00000256646,9606.ENSP00000263967,9606.ENSP00000264709,9606.ENSP00000267101,9606.ENSP00000269305,9606.ENSP00000278616,9606.ENSP00000324804,9606.ENSP00000351015,9606.ENSP00000361021,9606.ENSP00000407586,9606.ENSP00000410294,9606.ENSP00000418960,9606.ENSP00000419060,9606.ENSP00000428056,9606.ENSP00000437256,9606.ENSP00000451828,9606.ENSP00000495360	CDKN1B,KRAS,NOTCH2,PIK3CA,DNMT3A,ERBB3,TP53,ATM,PPP2R1A,NF1,PTEN,HRAS,FGFR2,BRCA1,BRAF,PIK3R1,DICER1,AKT1,CTNNB1
GO:0048015	Phosphatidylinositol-mediated signaling	8	79	1.51	1.96	6.25e-08	9606.ENSP00000263967,9606.ENSP00000267101,9606.ENSP00000269571,9606.ENSP00000351015,9606.ENSP00000361021,9606.ENSP00000393312,9606.ENSP00000428056,9606.ENSP00000451828	PIK3CA,ERBB3,ERBB2,NF1,PTEN,FGFR1,PIK3R1,AKT1
GO:0051338	Regulation of transferase activity	18	912	0.8	1.09	6.25e-08	9606.ENSP00000228872,9606.ENSP00000257430,9606.ENSP00000263967,9606.ENSP00000267101,9606.ENSP00000269305,9606.ENSP00000269571,9606.ENSP00000275493,9606.ENSP00000351015,9606.ENSP00000361021,9606.ENSP00000384570,9606.ENSP00000393312,9606.ENSP00000400341,9606.ENSP00000407586,9606.ENSP00000410294,9606.ENSP00000428056,9606.ENSP00000451828,9606.ENSP00000474725,9606.ENSP00000495360	CDKN1B,APC,PIK3CA,ERBB3,TP53,ERBB2,EGFR,NF1,PTEN,CARD10,FGFR1,FOXA2,HRAS,FGFR2,PIK3R1,AKT1,FBXW7,CTNNB1
GO:0060255	Regulation of macromolecule metabolic process	44	6249	0.35	0.54	6.25e-08	9606.ENSP00000228872,9606.ENSP00000256078,9606.ENSP00000256646,9606.ENSP00000257430,9606.ENSP00000262160,9606.ENSP00000262189,9606.ENSP00000262367,9606.ENSP00000263967,9606.ENSP00000264709,9606.ENSP00000267101,9606.ENSP00000269305,9606.ENSP00000269571,9606.ENSP00000275493,9606.ENSP00000278616,9606.ENSP00000301067,9606.ENSP00000309572,9606.ENSP00000320485,9606.ENSP00000324804,9606.ENSP00000351015,…	CDKN1B,KRAS,NOTCH2,APC,SMAD2,KMT2C,CREBBP,PIK3CA,DNMT3A,ERBB3,TP53,ERBB2,EGFR,ATM,KMT2D,TERT,ARID1A,PPP2R1A,NF1,PLXNB2,HEATR1,PRDM1,PTEN,ATRX,SPOP,CARD11,CARD10,FGFR1,PTPN13,FOXA2,TAF1,HRAS,FGFR2,BRCA1,BRAF,PIK3R1,DICER1,TRERF1,AKT1,FBXW7,ARID1B,ZFHX3,CTCF,CTNNB1
GO:0051094	Positive regulation of developmental process	21	1332	0.7	0.95	7.67e-08	9606.ENSP00000244007,9606.ENSP00000246792,9606.ENSP00000256078,9606.ENSP00000256646,9606.ENSP00000262160,9606.ENSP00000267101,9606.ENSP00000309572,9606.ENSP00000320485,9606.ENSP00000352288,9606.ENSP00000393312,9606.ENSP00000400341,9606.ENSP00000410294,9606.ENSP00000418960,9606.ENSP00000419060,9606.ENSP00000424571,9606.ENSP00000437256,9606.ENSP00000451828,9606.ENSP00000484928,9606.ENSP00000490491,…	PLCG1,RRAS,KRAS,NOTCH2,SMAD2,ERBB3,TERT,ARID1A,PLXNB2,FGFR1,FOXA2,FGFR2,BRCA1,BRAF,FBN2,DICER1,AKT1,CDH4,ARID1B,ZFHX3,CTNNB1
GO:1901214	Regulation of neuron death	12	324	1.07	1.44	9.86e-08	9606.ENSP00000256078,9606.ENSP00000263967,9606.ENSP00000267101,9606.ENSP00000269305,9606.ENSP00000278616,9606.ENSP00000309572,9606.ENSP00000351015,9606.ENSP00000407586,9606.ENSP00000419060,9606.ENSP00000451828,9606.ENSP00000474725,9606.ENSP00000495360	KRAS,PIK3CA,ERBB3,TP53,ATM,TERT,NF1,HRAS,BRAF,AKT1,FBXW7,CTNNB1
GO:0010605	Negative regulation of macromolecule metabolic process	29	2760	0.52	0.72	1.30e-07	9606.ENSP00000228872,9606.ENSP00000256646,9606.ENSP00000257430,9606.ENSP00000262160,9606.ENSP00000262367,9606.ENSP00000263967,9606.ENSP00000264709,9606.ENSP00000269305,9606.ENSP00000275493,9606.ENSP00000278616,9606.ENSP00000301067,9606.ENSP00000309572,9606.ENSP00000324804,9606.ENSP00000351015,9606.ENSP00000358092,9606.ENSP00000361021,9606.ENSP00000362441,9606.ENSP00000394794,9606.ENSP00000406549,…	CDKN1B,NOTCH2,APC,SMAD2,CREBBP,PIK3CA,DNMT3A,TP53,EGFR,ATM,KMT2D,TERT,PPP2R1A,NF1,PRDM1,PTEN,ATRX,PTPN13,TAF1,HRAS,FGFR2,BRCA1,DICER1,TRERF1,AKT1,FBXW7,ZFHX3,CTCF,CTNNB1
GO:0048732	Gland development	13	419	0.99	1.33	1.32e-07	9606.ENSP00000228872,9606.ENSP00000256646,9606.ENSP00000262160,9606.ENSP00000263967,9606.ENSP00000275493,9606.ENSP00000278616,9606.ENSP00000351015,9606.ENSP00000361021,9606.ENSP00000410294,9606.ENSP00000419060,9606.ENSP00000451828,9606.ENSP00000495360,9606.ENSP00000500409	CDKN1B,NOTCH2,SMAD2,PIK3CA,EGFR,ATM,NF1,PTEN,FGFR2,BRAF,AKT1,CTNNB1,ARHGAP35
GO:0009892	Negative regulation of metabolic process	30	2982	0.5	0.7	1.52e-07	9606.ENSP00000228872,9606.ENSP00000256646,9606.ENSP00000257430,9606.ENSP00000262160,9606.ENSP00000262367,9606.ENSP00000263967,9606.ENSP00000264709,9606.ENSP00000269305,9606.ENSP00000275493,9606.ENSP00000278616,9606.ENSP00000301067,9606.ENSP00000309572,9606.ENSP00000324804,9606.ENSP00000351015,9606.ENSP00000358092,9606.ENSP00000361021,9606.ENSP00000362441,9606.ENSP00000394794,9606.ENSP00000400341,…	CDKN1B,NOTCH2,APC,SMAD2,CREBBP,PIK3CA,DNMT3A,TP53,EGFR,ATM,KMT2D,TERT,PPP2R1A,NF1,PRDM1,PTEN,ATRX,PTPN13,FOXA2,TAF1,HRAS,FGFR2,BRCA1,DICER1,TRERF1,AKT1,FBXW7,ZFHX3,CTCF,CTNNB1
GO:0031328	Positive regulation of cellular biosynthetic process	25	2041	0.59	0.8	1.56e-07	9606.ENSP00000262160,9606.ENSP00000262189,9606.ENSP00000262367,9606.ENSP00000269305,9606.ENSP00000269571,9606.ENSP00000275493,9606.ENSP00000278616,9606.ENSP00000301067,9606.ENSP00000309572,9606.ENSP00000320485,9606.ENSP00000352288,9606.ENSP00000355541,9606.ENSP00000362441,9606.ENSP00000400341,9606.ENSP00000406549,9606.ENSP00000407586,9606.ENSP00000410294,9606.ENSP00000418960,9606.ENSP00000428056,…	SMAD2,KMT2C,CREBBP,TP53,ERBB2,EGFR,ATM,KMT2D,TERT,ARID1A,PLXNB2,HEATR1,ATRX,FOXA2,TAF1,HRAS,FGFR2,BRCA1,PIK3R1,TRERF1,AKT1,ARID1B,ZFHX3,CTCF,CTNNB1
GO:1901987	Regulation of cell cycle phase transition	13	431	0.98	1.3	1.78e-07	9606.ENSP00000228872,9606.ENSP00000257430,9606.ENSP00000269305,9606.ENSP00000275493,9606.ENSP00000278616,9606.ENSP00000309572,9606.ENSP00000320485,9606.ENSP00000361021,9606.ENSP00000406549,9606.ENSP00000418960,9606.ENSP00000451828,9606.ENSP00000474725,9606.ENSP00000490491	CDKN1B,APC,TP53,EGFR,ATM,TERT,ARID1A,PTEN,TAF1,BRCA1,AKT1,FBXW7,ARID1B
GO:0019222	Regulation of metabolic process	45	6784	0.32	0.51	2.00e-07	9606.ENSP00000228872,9606.ENSP00000256078,9606.ENSP00000256646,9606.ENSP00000257430,9606.ENSP00000262160,9606.ENSP00000262189,9606.ENSP00000262367,9606.ENSP00000263967,9606.ENSP00000264709,9606.ENSP00000267101,9606.ENSP00000269305,9606.ENSP00000269571,9606.ENSP00000275493,9606.ENSP00000278616,9606.ENSP00000301067,9606.ENSP00000309572,9606.ENSP00000320485,9606.ENSP00000324804,9606.ENSP00000351015,…	CDKN1B,KRAS,NOTCH2,APC,SMAD2,KMT2C,CREBBP,PIK3CA,DNMT3A,ERBB3,TP53,ERBB2,EGFR,ATM,KMT2D,TERT,ARID1A,PPP2R1A,NF1,PLXNB2,HEATR1,PRDM1,GNAS,PTEN,ATRX,SPOP,CARD11,CARD10,FGFR1,PTPN13,FOXA2,TAF1,HRAS,FGFR2,BRCA1,BRAF,PIK3R1,DICER1,TRERF1,AKT1,FBXW7,ARID1B,ZFHX3,CTCF,CTNNB1
GO:0071840	Cellular component organization or biogenesis	41	5639	0.36	0.55	2.00e-07	9606.ENSP00000218089,9606.ENSP00000226798,9606.ENSP00000256078,9606.ENSP00000256646,9606.ENSP00000257430,9606.ENSP00000262160,9606.ENSP00000262189,9606.ENSP00000262367,9606.ENSP00000263967,9606.ENSP00000264709,9606.ENSP00000269305,9606.ENSP00000269571,9606.ENSP00000275493,9606.ENSP00000278616,9606.ENSP00000301067,9606.ENSP00000309572,9606.ENSP00000311273,9606.ENSP00000320485,9606.ENSP00000324804,…	STAG2,FRG1,KRAS,NOTCH2,APC,SMAD2,KMT2C,CREBBP,PIK3CA,DNMT3A,TP53,ERBB2,EGFR,ATM,KMT2D,TERT,DNAH7,ARID1A,PPP2R1A,NF1,PLXNB2,RYR1,HEATR1,PTEN,ATRX,CARD11,CARD10,FOXA2,FAT1,TAF1,FGFR2,BRCA1,BRAF,DICER1,AKT1,FBXW7,CDH4,ARID1B,CTCF,CTNNB1,ARHGAP35
GO:0006355	Regulation of transcription, DNA-templated	32	3460	0.47	0.65	2.18e-07	9606.ENSP00000228872,9606.ENSP00000256646,9606.ENSP00000262160,9606.ENSP00000262189,9606.ENSP00000262367,9606.ENSP00000264709,9606.ENSP00000269305,9606.ENSP00000269571,9606.ENSP00000275493,9606.ENSP00000278616,9606.ENSP00000301067,9606.ENSP00000309572,9606.ENSP00000320485,9606.ENSP00000324804,9606.ENSP00000355541,9606.ENSP00000358092,9606.ENSP00000361021,9606.ENSP00000362441,9606.ENSP00000380150,…	CDKN1B,NOTCH2,SMAD2,KMT2C,CREBBP,DNMT3A,TP53,ERBB2,EGFR,ATM,KMT2D,TERT,ARID1A,PPP2R1A,HEATR1,PRDM1,PTEN,ATRX,CARD11,FOXA2,TAF1,HRAS,FGFR2,BRCA1,PIK3R1,DICER1,TRERF1,AKT1,ARID1B,ZFHX3,CTCF,CTNNB1
GO:0007167	Enzyme-linked receptor protein signaling pathway	15	641	0.87	1.14	2.18e-07	9606.ENSP00000244007,9606.ENSP00000256646,9606.ENSP00000257430,9606.ENSP00000262160,9606.ENSP00000263967,9606.ENSP00000267101,9606.ENSP00000269305,9606.ENSP00000269571,9606.ENSP00000275493,9606.ENSP00000393312,9606.ENSP00000410294,9606.ENSP00000419060,9606.ENSP00000428056,9606.ENSP00000451828,9606.ENSP00000495360	PLCG1,NOTCH2,APC,SMAD2,PIK3CA,ERBB3,TP53,ERBB2,EGFR,FGFR1,FGFR2,BRAF,PIK3R1,AKT1,CTNNB1
GO:0010629	Negative regulation of gene expression	17	899	0.78	1.01	3.17e-07	9606.ENSP00000256646,9606.ENSP00000262160,9606.ENSP00000263967,9606.ENSP00000264709,9606.ENSP00000269305,9606.ENSP00000278616,9606.ENSP00000301067,9606.ENSP00000309572,9606.ENSP00000358092,9606.ENSP00000394794,9606.ENSP00000406549,9606.ENSP00000407586,9606.ENSP00000437256,9606.ENSP00000451828,9606.ENSP00000474725,9606.ENSP00000494538,9606.ENSP00000495360	NOTCH2,SMAD2,PIK3CA,DNMT3A,TP53,ATM,KMT2D,TERT,PRDM1,PTPN13,TAF1,HRAS,DICER1,AKT1,FBXW7,CTCF,CTNNB1
GO:0043549	Regulation of kinase activity	16	778	0.82	1.06	3.21e-07	9606.ENSP00000228872,9606.ENSP00000257430,9606.ENSP00000263967,9606.ENSP00000267101,9606.ENSP00000269571,9606.ENSP00000275493,9606.ENSP00000351015,9606.ENSP00000361021,9606.ENSP00000384570,9606.ENSP00000393312,9606.ENSP00000400341,9606.ENSP00000407586,9606.ENSP00000410294,9606.ENSP00000428056,9606.ENSP00000451828,9606.ENSP00000474725	CDKN1B,APC,PIK3CA,ERBB3,ERBB2,EGFR,NF1,PTEN,CARD10,FGFR1,FOXA2,HRAS,FGFR2,PIK3R1,AKT1,FBXW7
GO:0038127	ERBB signaling pathway	7	62	1.55	1.84	3.23e-07	9606.ENSP00000244007,9606.ENSP00000263967,9606.ENSP00000267101,9606.ENSP00000269571,9606.ENSP00000275493,9606.ENSP00000419060,9606.ENSP00000451828	PLCG1,PIK3CA,ERBB3,ERBB2,EGFR,BRAF,AKT1
GO:0009790	Embryo development	18	1049	0.74	0.95	4.16e-07	9606.ENSP00000256646,9606.ENSP00000262160,9606.ENSP00000262367,9606.ENSP00000264709,9606.ENSP00000269305,9606.ENSP00000275493,9606.ENSP00000278616,9606.ENSP00000351015,9606.ENSP00000352288,9606.ENSP00000358092,9606.ENSP00000393312,9606.ENSP00000400341,9606.ENSP00000410294,9606.ENSP00000418960,9606.ENSP00000424571,9606.ENSP00000451828,9606.ENSP00000495360,9606.ENSP00000500409	NOTCH2,SMAD2,CREBBP,DNMT3A,TP53,EGFR,ATM,NF1,PLXNB2,PRDM1,FGFR1,FOXA2,FGFR2,BRCA1,FBN2,AKT1,CTNNB1,ARHGAP35
GO:0030334	Regulation of cell migration	17	927	0.77	0.98	4.78e-07	9606.ENSP00000244007,9606.ENSP00000246792,9606.ENSP00000257430,9606.ENSP00000275493,9606.ENSP00000278616,9606.ENSP00000309572,9606.ENSP00000351015,9606.ENSP00000352288,9606.ENSP00000361021,9606.ENSP00000384570,9606.ENSP00000393312,9606.ENSP00000407586,9606.ENSP00000419060,9606.ENSP00000424571,9606.ENSP00000428056,9606.ENSP00000451828,9606.ENSP00000474725	PLCG1,RRAS,APC,EGFR,ATM,TERT,NF1,PLXNB2,PTEN,CARD10,FGFR1,HRAS,BRAF,FBN2,PIK3R1,AKT1,FBXW7
GO:0009416	Response to light stimulus	11	314	1.05	1.3	7.75e-07	9606.ENSP00000256078,9606.ENSP00000262367,9606.ENSP00000269305,9606.ENSP00000275493,9606.ENSP00000351015,9606.ENSP00000359655,9606.ENSP00000406549,9606.ENSP00000419060,9606.ENSP00000428056,9606.ENSP00000451828,9606.ENSP00000474725	KRAS,CREBBP,TP53,EGFR,NF1,EYS,TAF1,BRAF,PIK3R1,AKT1,FBXW7
GO:0008283	Cell population proliferation	15	712	0.83	1.04	7.82e-07	9606.ENSP00000228872,9606.ENSP00000256078,9606.ENSP00000256646,9606.ENSP00000269305,9606.ENSP00000269571,9606.ENSP00000275493,9606.ENSP00000351015,9606.ENSP00000352288,9606.ENSP00000358092,9606.ENSP00000361021,9606.ENSP00000380150,9606.ENSP00000407586,9606.ENSP00000410294,9606.ENSP00000451828,9606.ENSP00000495360	CDKN1B,KRAS,NOTCH2,TP53,ERBB2,EGFR,NF1,PLXNB2,PRDM1,PTEN,CARD11,HRAS,FGFR2,AKT1,CTNNB1
GO:1902105	Regulation of leukocyte differentiation	11	315	1.05	1.3	7.84e-07	9606.ENSP00000256646,9606.ENSP00000269571,9606.ENSP00000320485,9606.ENSP00000351015,9606.ENSP00000358092,9606.ENSP00000380150,9606.ENSP00000419060,9606.ENSP00000428056,9606.ENSP00000474725,9606.ENSP00000490491,9606.ENSP00000495360	NOTCH2,ERBB2,ARID1A,NF1,PRDM1,CARD11,BRAF,PIK3R1,FBXW7,ARID1B,CTNNB1
GO:0070887	Cellular response to chemical stimulus	27	2609	0.52	0.69	7.93e-07	9606.ENSP00000228872,9606.ENSP00000244007,9606.ENSP00000256646,9606.ENSP00000257430,9606.ENSP00000262160,9606.ENSP00000263967,9606.ENSP00000264709,9606.ENSP00000269305,9606.ENSP00000269571,9606.ENSP00000275493,9606.ENSP00000278616,9606.ENSP00000309572,9606.ENSP00000320485,9606.ENSP00000352608,9606.ENSP00000360141,9606.ENSP00000361021,9606.ENSP00000362441,9606.ENSP00000393312,9606.ENSP00000400341,…	CDKN1B,PLCG1,NOTCH2,APC,SMAD2,PIK3CA,DNMT3A,TP53,ERBB2,EGFR,ATM,TERT,ARID1A,RYR1,GNAS,PTEN,ATRX,FGFR1,FOXA2,TAF1,FGFR2,BRCA1,BRAF,PIK3R1,TRERF1,AKT1,CTNNB1
GO:0009888	Tissue development	22	1723	0.61	0.78	9.23e-07	9606.ENSP00000256078,9606.ENSP00000256646,9606.ENSP00000262160,9606.ENSP00000263967,9606.ENSP00000267101,9606.ENSP00000269305,9606.ENSP00000275493,9606.ENSP00000278616,9606.ENSP00000351015,9606.ENSP00000352288,9606.ENSP00000352608,9606.ENSP00000358092,9606.ENSP00000360141,9606.ENSP00000361021,9606.ENSP00000362441,9606.ENSP00000393312,9606.ENSP00000406229,9606.ENSP00000407586,9606.ENSP00000410294,…	KRAS,NOTCH2,SMAD2,PIK3CA,ERBB3,TP53,EGFR,ATM,NF1,PLXNB2,RYR1,PRDM1,GNAS,PTEN,ATRX,FGFR1,FAT1,HRAS,FGFR2,AKT1,CTNNB1,ARHGAP35
GO:0031326	Regulation of cellular biosynthetic process	34	4143	0.42	0.58	9.23e-07	9606.ENSP00000228872,9606.ENSP00000256646,9606.ENSP00000262160,9606.ENSP00000262189,9606.ENSP00000262367,9606.ENSP00000264709,9606.ENSP00000269305,9606.ENSP00000269571,9606.ENSP00000275493,9606.ENSP00000278616,9606.ENSP00000301067,9606.ENSP00000309572,9606.ENSP00000320485,9606.ENSP00000324804,9606.ENSP00000352288,9606.ENSP00000355541,9606.ENSP00000358092,9606.ENSP00000361021,9606.ENSP00000362441,…	CDKN1B,NOTCH2,SMAD2,KMT2C,CREBBP,DNMT3A,TP53,ERBB2,EGFR,ATM,KMT2D,TERT,ARID1A,PPP2R1A,PLXNB2,HEATR1,PRDM1,PTEN,ATRX,CARD11,FOXA2,TAF1,HRAS,FGFR2,BRCA1,PIK3R1,DICER1,TRERF1,AKT1,FBXW7,ARID1B,ZFHX3,CTCF,CTNNB1
GO:0048589	Developmental growth	12	412	0.97	1.19	9.98e-07	9606.ENSP00000256646,9606.ENSP00000262160,9606.ENSP00000269305,9606.ENSP00000278616,9606.ENSP00000301067,9606.ENSP00000359655,9606.ENSP00000360141,9606.ENSP00000361021,9606.ENSP00000362441,9606.ENSP00000410294,9606.ENSP00000484928,9606.ENSP00000495360	NOTCH2,SMAD2,TP53,ATM,KMT2D,EYS,GNAS,PTEN,ATRX,FGFR2,CDH4,CTNNB1
GO:0042063	Gliogenesis	10	248	1.11	1.34	1.05e-06	9606.ENSP00000246792,9606.ENSP00000256078,9606.ENSP00000267101,9606.ENSP00000269305,9606.ENSP00000269571,9606.ENSP00000351015,9606.ENSP00000361021,9606.ENSP00000437256,9606.ENSP00000451828,9606.ENSP00000495360	RRAS,KRAS,ERBB3,TP53,ERBB2,NF1,PTEN,DICER1,AKT1,CTNNB1
GO:0016043	Cellular component organization	39	5436	0.36	0.53	1.09e-06	9606.ENSP00000218089,9606.ENSP00000256078,9606.ENSP00000256646,9606.ENSP00000257430,9606.ENSP00000262160,9606.ENSP00000262189,9606.ENSP00000262367,9606.ENSP00000263967,9606.ENSP00000264709,9606.ENSP00000269305,9606.ENSP00000269571,9606.ENSP00000275493,9606.ENSP00000278616,9606.ENSP00000301067,9606.ENSP00000309572,9606.ENSP00000311273,9606.ENSP00000320485,9606.ENSP00000324804,9606.ENSP00000351015,…	STAG2,KRAS,NOTCH2,APC,SMAD2,KMT2C,CREBBP,PIK3CA,DNMT3A,TP53,ERBB2,EGFR,ATM,KMT2D,TERT,DNAH7,ARID1A,PPP2R1A,NF1,PLXNB2,RYR1,PTEN,ATRX,CARD11,CARD10,FOXA2,FAT1,TAF1,FGFR2,BRCA1,BRAF,DICER1,AKT1,FBXW7,CDH4,ARID1B,CTCF,CTNNB1,ARHGAP35
GO:0030154	Cell differentiation	31	3507	0.45	0.61	1.20e-06	9606.ENSP00000246792,9606.ENSP00000256078,9606.ENSP00000256646,9606.ENSP00000257430,9606.ENSP00000262160,9606.ENSP00000264709,9606.ENSP00000267101,9606.ENSP00000269305,9606.ENSP00000269571,9606.ENSP00000275493,9606.ENSP00000278616,9606.ENSP00000301067,9606.ENSP00000351015,9606.ENSP00000352288,9606.ENSP00000352608,9606.ENSP00000358092,9606.ENSP00000361021,9606.ENSP00000362441,9606.ENSP00000380150,…	RRAS,KRAS,NOTCH2,APC,SMAD2,DNMT3A,ERBB3,TP53,ERBB2,EGFR,ATM,KMT2D,NF1,PLXNB2,RYR1,PRDM1,PTEN,ATRX,CARD11,FGFR1,FOXA2,FAT1,FGFR2,BRAF,PIK3R1,DICER1,AKT1,FBXW7,CDH4,CTNNB1,ARHGAP35
GO:1901990	Regulation of mitotic cell cycle phase transition	11	332	1.02	1.25	1.20e-06	9606.ENSP00000228872,9606.ENSP00000257430,9606.ENSP00000269305,9606.ENSP00000275493,9606.ENSP00000278616,9606.ENSP00000309572,9606.ENSP00000320485,9606.ENSP00000361021,9606.ENSP00000418960,9606.ENSP00000451828,9606.ENSP00000490491	CDKN1B,APC,TP53,EGFR,ATM,TERT,ARID1A,PTEN,BRCA1,AKT1,ARID1B
GO:1902533	Positive regulation of intracellular signal transduction	17	997	0.73	0.92	1.21e-06	9606.ENSP00000256078,9606.ENSP00000256646,9606.ENSP00000263967,9606.ENSP00000267101,9606.ENSP00000269305,9606.ENSP00000269571,9606.ENSP00000275493,9606.ENSP00000278616,9606.ENSP00000360141,9606.ENSP00000361021,9606.ENSP00000380150,9606.ENSP00000393312,9606.ENSP00000407586,9606.ENSP00000410294,9606.ENSP00000419060,9606.ENSP00000474725,9606.ENSP00000495360	KRAS,NOTCH2,PIK3CA,ERBB3,TP53,ERBB2,EGFR,ATM,GNAS,PTEN,CARD11,FGFR1,HRAS,FGFR2,BRAF,FBXW7,CTNNB1
GO:0007169	Transmembrane receptor protein tyrosine kinase signaling pathway	12	425	0.95	1.17	1.29e-06	9606.ENSP00000244007,9606.ENSP00000257430,9606.ENSP00000263967,9606.ENSP00000267101,9606.ENSP00000269571,9606.ENSP00000275493,9606.ENSP00000393312,9606.ENSP00000410294,9606.ENSP00000419060,9606.ENSP00000428056,9606.ENSP00000451828,9606.ENSP00000495360	PLCG1,APC,PIK3CA,ERBB3,ERBB2,EGFR,FGFR1,FGFR2,BRAF,PIK3R1,AKT1,CTNNB1
GO:0010556	Regulation of macromolecule biosynthetic process	33	3980	0.42	0.58	1.31e-06	9606.ENSP00000228872,9606.ENSP00000256646,9606.ENSP00000262160,9606.ENSP00000262189,9606.ENSP00000262367,9606.ENSP00000264709,9606.ENSP00000269305,9606.ENSP00000269571,9606.ENSP00000275493,9606.ENSP00000278616,9606.ENSP00000301067,9606.ENSP00000309572,9606.ENSP00000320485,9606.ENSP00000324804,9606.ENSP00000352288,9606.ENSP00000355541,9606.ENSP00000358092,9606.ENSP00000361021,9606.ENSP00000362441,…	CDKN1B,NOTCH2,SMAD2,KMT2C,CREBBP,DNMT3A,TP53,ERBB2,EGFR,ATM,KMT2D,TERT,ARID1A,PPP2R1A,PLXNB2,HEATR1,PRDM1,PTEN,ATRX,CARD11,FOXA2,TAF1,HRAS,FGFR2,BRCA1,PIK3R1,DICER1,TRERF1,AKT1,ARID1B,ZFHX3,CTCF,CTNNB1
GO:0022008	Neurogenesis	19	1290	0.67	0.84	1.31e-06	9606.ENSP00000246792,9606.ENSP00000256078,9606.ENSP00000256646,9606.ENSP00000264709,9606.ENSP00000267101,9606.ENSP00000269305,9606.ENSP00000269571,9606.ENSP00000351015,9606.ENSP00000352288,9606.ENSP00000358092,9606.ENSP00000361021,9606.ENSP00000393312,9606.ENSP00000400341,9606.ENSP00000410294,9606.ENSP00000437256,9606.ENSP00000451828,9606.ENSP00000484928,9606.ENSP00000495360,9606.ENSP00000500409	RRAS,KRAS,NOTCH2,DNMT3A,ERBB3,TP53,ERBB2,NF1,PLXNB2,PRDM1,PTEN,FGFR1,FOXA2,FGFR2,DICER1,AKT1,CDH4,CTNNB1,ARHGAP35
GO:0010033	Response to organic substance	27	2692	0.5	0.66	1.34e-06	9606.ENSP00000228872,9606.ENSP00000244007,9606.ENSP00000256646,9606.ENSP00000257430,9606.ENSP00000262160,9606.ENSP00000263967,9606.ENSP00000264709,9606.ENSP00000269305,9606.ENSP00000269571,9606.ENSP00000275493,9606.ENSP00000278616,9606.ENSP00000301067,9606.ENSP00000320485,9606.ENSP00000324804,9606.ENSP00000352608,9606.ENSP00000360141,9606.ENSP00000362441,9606.ENSP00000393312,9606.ENSP00000400341,…	CDKN1B,PLCG1,NOTCH2,APC,SMAD2,PIK3CA,DNMT3A,TP53,ERBB2,EGFR,ATM,KMT2D,ARID1A,PPP2R1A,RYR1,GNAS,ATRX,FGFR1,FOXA2,TAF1,FGFR2,BRCA1,PIK3R1,TRERF1,AKT1,ZFHX3,CTNNB1
GO:0045597	Positive regulation of cell differentiation	16	876	0.76	0.95	1.34e-06	9606.ENSP00000246792,9606.ENSP00000256078,9606.ENSP00000256646,9606.ENSP00000262160,9606.ENSP00000309572,9606.ENSP00000320485,9606.ENSP00000352288,9606.ENSP00000393312,9606.ENSP00000419060,9606.ENSP00000424571,9606.ENSP00000437256,9606.ENSP00000451828,9606.ENSP00000484928,9606.ENSP00000490491,9606.ENSP00000493252,9606.ENSP00000495360	RRAS,KRAS,NOTCH2,SMAD2,TERT,ARID1A,PLXNB2,FGFR1,BRAF,FBN2,DICER1,AKT1,CDH4,ARID1B,ZFHX3,CTNNB1
GO:0031401	Positive regulation of protein modification process	17	1018	0.72	0.9	1.51e-06	9606.ENSP00000228872,9606.ENSP00000256078,9606.ENSP00000263967,9606.ENSP00000267101,9606.ENSP00000269305,9606.ENSP00000269571,9606.ENSP00000275493,9606.ENSP00000278616,9606.ENSP00000361021,9606.ENSP00000384570,9606.ENSP00000393312,9606.ENSP00000407586,9606.ENSP00000418960,9606.ENSP00000419060,9606.ENSP00000451828,9606.ENSP00000474725,9606.ENSP00000495360	CDKN1B,KRAS,PIK3CA,ERBB3,TP53,ERBB2,EGFR,ATM,PTEN,CARD10,FGFR1,HRAS,BRCA1,BRAF,AKT1,FBXW7,CTNNB1
GO:0043066	Negative regulation of apoptotic process	16	891	0.76	0.93	1.64e-06	9606.ENSP00000228872,9606.ENSP00000256078,9606.ENSP00000256646,9606.ENSP00000263967,9606.ENSP00000267101,9606.ENSP00000269305,9606.ENSP00000275493,9606.ENSP00000309572,9606.ENSP00000361021,9606.ENSP00000407586,9606.ENSP00000410294,9606.ENSP00000418960,9606.ENSP00000419060,9606.ENSP00000428056,9606.ENSP00000451828,9606.ENSP00000495360	CDKN1B,KRAS,NOTCH2,PIK3CA,ERBB3,TP53,EGFR,TERT,PTEN,HRAS,FGFR2,BRCA1,BRAF,PIK3R1,AKT1,CTNNB1
GO:0043009	Chordate embryonic development	14	654	0.83	1.02	1.82e-06	9606.ENSP00000256646,9606.ENSP00000262160,9606.ENSP00000269305,9606.ENSP00000275493,9606.ENSP00000278616,9606.ENSP00000351015,9606.ENSP00000352288,9606.ENSP00000358092,9606.ENSP00000393312,9606.ENSP00000410294,9606.ENSP00000418960,9606.ENSP00000451828,9606.ENSP00000495360,9606.ENSP00000500409	NOTCH2,SMAD2,TP53,EGFR,ATM,NF1,PLXNB2,PRDM1,FGFR1,FGFR2,BRCA1,AKT1,CTNNB1,ARHGAP35
GO:0072359	Circulatory system development	16	901	0.75	0.92	1.87e-06	9606.ENSP00000228872,9606.ENSP00000256646,9606.ENSP00000262160,9606.ENSP00000263967,9606.ENSP00000267101,9606.ENSP00000269305,9606.ENSP00000269571,9606.ENSP00000278616,9606.ENSP00000351015,9606.ENSP00000352608,9606.ENSP00000358092,9606.ENSP00000361021,9606.ENSP00000410294,9606.ENSP00000451828,9606.ENSP00000474725,9606.ENSP00000495360	CDKN1B,NOTCH2,SMAD2,PIK3CA,ERBB3,TP53,ERBB2,ATM,NF1,RYR1,PRDM1,PTEN,FGFR2,AKT1,FBXW7,CTNNB1
GO:0007507	Heart development	13	548	0.88	1.06	1.96e-06	9606.ENSP00000228872,9606.ENSP00000256646,9606.ENSP00000262160,9606.ENSP00000267101,9606.ENSP00000269305,9606.ENSP00000269571,9606.ENSP00000278616,9606.ENSP00000351015,9606.ENSP00000352608,9606.ENSP00000358092,9606.ENSP00000361021,9606.ENSP00000410294,9606.ENSP00000495360	CDKN1B,NOTCH2,SMAD2,ERBB3,TP53,ERBB2,ATM,NF1,RYR1,PRDM1,PTEN,FGFR2,CTNNB1
GO:0051128	Regulation of cellular component organization	25	2365	0.53	0.68	2.07e-06	9606.ENSP00000228872,9606.ENSP00000256646,9606.ENSP00000257430,9606.ENSP00000263967,9606.ENSP00000264501,9606.ENSP00000269305,9606.ENSP00000269571,9606.ENSP00000275493,9606.ENSP00000278616,9606.ENSP00000320485,9606.ENSP00000324804,9606.ENSP00000352288,9606.ENSP00000361021,9606.ENSP00000362441,9606.ENSP00000407586,9606.ENSP00000418960,9606.ENSP00000419060,9606.ENSP00000428056,9606.ENSP00000451828,…	CDKN1B,NOTCH2,APC,PIK3CA,KIAA1109,TP53,ERBB2,EGFR,ATM,ARID1A,PPP2R1A,PLXNB2,PTEN,ATRX,HRAS,BRCA1,BRAF,PIK3R1,AKT1,FBXW7,CDH4,ARID1B,CTCF,CTNNB1,ARHGAP35
GO:0019219	Regulation of nucleobase-containing compound metabolic process	33	4074	0.41	0.57	2.13e-06	9606.ENSP00000228872,9606.ENSP00000256646,9606.ENSP00000262160,9606.ENSP00000262189,9606.ENSP00000262367,9606.ENSP00000263967,9606.ENSP00000264709,9606.ENSP00000269305,9606.ENSP00000269571,9606.ENSP00000275493,9606.ENSP00000278616,9606.ENSP00000301067,9606.ENSP00000309572,9606.ENSP00000320485,9606.ENSP00000324804,9606.ENSP00000355541,9606.ENSP00000358092,9606.ENSP00000361021,9606.ENSP00000362441,…	CDKN1B,NOTCH2,SMAD2,KMT2C,CREBBP,PIK3CA,DNMT3A,TP53,ERBB2,EGFR,ATM,KMT2D,TERT,ARID1A,PPP2R1A,HEATR1,PRDM1,PTEN,ATRX,CARD11,FOXA2,TAF1,HRAS,FGFR2,BRCA1,PIK3R1,DICER1,TRERF1,AKT1,ARID1B,ZFHX3,CTCF,CTNNB1
GO:0033043	Regulation of organelle organization	18	1190	0.68	0.84	2.13e-06	9606.ENSP00000228872,9606.ENSP00000256646,9606.ENSP00000257430,9606.ENSP00000263967,9606.ENSP00000269305,9606.ENSP00000278616,9606.ENSP00000320485,9606.ENSP00000362441,9606.ENSP00000407586,9606.ENSP00000418960,9606.ENSP00000419060,9606.ENSP00000428056,9606.ENSP00000451828,9606.ENSP00000474725,9606.ENSP00000490491,9606.ENSP00000494538,9606.ENSP00000495360,9606.ENSP00000500409	CDKN1B,NOTCH2,APC,PIK3CA,TP53,ATM,ARID1A,ATRX,HRAS,BRCA1,BRAF,PIK3R1,AKT1,FBXW7,ARID1B,CTCF,CTNNB1,ARHGAP35
GO:0007173	Epidermal growth factor receptor signaling pathway	6	49	1.59	1.65	2.28e-06	9606.ENSP00000244007,9606.ENSP00000263967,9606.ENSP00000269571,9606.ENSP00000275493,9606.ENSP00000419060,9606.ENSP00000451828	PLCG1,PIK3CA,ERBB2,EGFR,BRAF,AKT1
GO:0035239	Tube morphogenesis	14	669	0.82	1	2.28e-06	9606.ENSP00000256078,9606.ENSP00000256646,9606.ENSP00000262160,9606.ENSP00000263967,9606.ENSP00000275493,9606.ENSP00000351015,9606.ENSP00000352288,9606.ENSP00000358092,9606.ENSP00000361021,9606.ENSP00000410294,9606.ENSP00000451828,9606.ENSP00000474725,9606.ENSP00000495360,9606.ENSP00000500409	KRAS,NOTCH2,SMAD2,PIK3CA,EGFR,NF1,PLXNB2,PRDM1,PTEN,FGFR2,AKT1,FBXW7,CTNNB1,ARHGAP35
GO:0051247	Positive regulation of protein metabolic process	20	1512	0.62	0.78	2.50e-06	9606.ENSP00000228872,9606.ENSP00000256078,9606.ENSP00000257430,9606.ENSP00000263967,9606.ENSP00000267101,9606.ENSP00000269305,9606.ENSP00000269571,9606.ENSP00000275493,9606.ENSP00000278616,9606.ENSP00000352288,9606.ENSP00000361021,9606.ENSP00000384570,9606.ENSP00000393312,9606.ENSP00000406549,9606.ENSP00000407586,9606.ENSP00000418960,9606.ENSP00000419060,9606.ENSP00000451828,9606.ENSP00000474725,…	CDKN1B,KRAS,APC,PIK3CA,ERBB3,TP53,ERBB2,EGFR,ATM,PLXNB2,PTEN,CARD10,FGFR1,TAF1,HRAS,BRCA1,BRAF,AKT1,FBXW7,CTNNB1
GO:0048660	Regulation of smooth muscle cell proliferation	8	142	1.25	1.42	2.54e-06	9606.ENSP00000228872,9606.ENSP00000263967,9606.ENSP00000309572,9606.ENSP00000351015,9606.ENSP00000361021,9606.ENSP00000410294,9606.ENSP00000451828,9606.ENSP00000495360	CDKN1B,PIK3CA,TERT,NF1,PTEN,FGFR2,AKT1,CTNNB1
GO:0051172	Negative regulation of nitrogen compound metabolic process	25	2403	0.52	0.67	2.66e-06	9606.ENSP00000228872,9606.ENSP00000256646,9606.ENSP00000257430,9606.ENSP00000262160,9606.ENSP00000262367,9606.ENSP00000264709,9606.ENSP00000269305,9606.ENSP00000275493,9606.ENSP00000278616,9606.ENSP00000309572,9606.ENSP00000324804,9606.ENSP00000351015,9606.ENSP00000358092,9606.ENSP00000361021,9606.ENSP00000362441,9606.ENSP00000394794,9606.ENSP00000406549,9606.ENSP00000410294,9606.ENSP00000418960,…	CDKN1B,NOTCH2,APC,SMAD2,CREBBP,DNMT3A,TP53,EGFR,ATM,TERT,PPP2R1A,NF1,PRDM1,PTEN,ATRX,PTPN13,TAF1,FGFR2,BRCA1,DICER1,TRERF1,AKT1,ZFHX3,CTCF,CTNNB1
GO:0048646	Anatomical structure formation involved in morphogenesis	16	938	0.73	0.89	2.96e-06	9606.ENSP00000256646,9606.ENSP00000262160,9606.ENSP00000263967,9606.ENSP00000269305,9606.ENSP00000278616,9606.ENSP00000351015,9606.ENSP00000352288,9606.ENSP00000360141,9606.ENSP00000361021,9606.ENSP00000400341,9606.ENSP00000410294,9606.ENSP00000424571,9606.ENSP00000437256,9606.ENSP00000451828,9606.ENSP00000495360,9606.ENSP00000500409	NOTCH2,SMAD2,PIK3CA,TP53,ATM,NF1,PLXNB2,GNAS,PTEN,FOXA2,FGFR2,FBN2,DICER1,AKT1,CTNNB1,ARHGAP35
GO:0051246	Regulation of protein metabolic process	26	2622	0.5	0.64	3.18e-06	9606.ENSP00000228872,9606.ENSP00000256078,9606.ENSP00000257430,9606.ENSP00000263967,9606.ENSP00000267101,9606.ENSP00000269305,9606.ENSP00000269571,9606.ENSP00000275493,9606.ENSP00000278616,9606.ENSP00000324804,9606.ENSP00000351015,9606.ENSP00000352288,9606.ENSP00000361021,9606.ENSP00000362441,9606.ENSP00000377001,9606.ENSP00000384570,9606.ENSP00000393312,9606.ENSP00000394794,9606.ENSP00000406549,…	CDKN1B,KRAS,APC,PIK3CA,ERBB3,TP53,ERBB2,EGFR,ATM,PPP2R1A,NF1,PLXNB2,PTEN,ATRX,SPOP,CARD10,FGFR1,PTPN13,TAF1,HRAS,BRCA1,BRAF,AKT1,FBXW7,CTCF,CTNNB1
GO:0036293	Response to decreased oxygen levels	10	291	1.04	1.2	3.49e-06	9606.ENSP00000228872,9606.ENSP00000262367,9606.ENSP00000264709,9606.ENSP00000269305,9606.ENSP00000278616,9606.ENSP00000309572,9606.ENSP00000351015,9606.ENSP00000352608,9606.ENSP00000361021,9606.ENSP00000451828	CDKN1B,CREBBP,DNMT3A,TP53,ATM,TERT,NF1,RYR1,PTEN,AKT1
GO:0060322	Head development	15	823	0.76	0.91	3.68e-06	9606.ENSP00000246792,9606.ENSP00000256078,9606.ENSP00000269305,9606.ENSP00000275493,9606.ENSP00000278616,9606.ENSP00000351015,9606.ENSP00000352288,9606.ENSP00000361021,9606.ENSP00000362441,9606.ENSP00000406549,9606.ENSP00000410294,9606.ENSP00000419060,9606.ENSP00000493252,9606.ENSP00000495360,9606.ENSP00000500409	RRAS,KRAS,TP53,EGFR,ATM,NF1,PLXNB2,PTEN,ATRX,TAF1,FGFR2,BRAF,ZFHX3,CTNNB1,ARHGAP35
GO:0051347	Positive regulation of transferase activity	13	586	0.85	1	3.79e-06	9606.ENSP00000228872,9606.ENSP00000263967,9606.ENSP00000267101,9606.ENSP00000269571,9606.ENSP00000275493,9606.ENSP00000361021,9606.ENSP00000384570,9606.ENSP00000393312,9606.ENSP00000407586,9606.ENSP00000410294,9606.ENSP00000451828,9606.ENSP00000474725,9606.ENSP00000495360	CDKN1B,PIK3CA,ERBB3,ERBB2,EGFR,PTEN,CARD10,FGFR1,HRAS,FGFR2,AKT1,FBXW7,CTNNB1
GO:0042327	Positive regulation of phosphorylation	15	826	0.76	0.91	3.80e-06	9606.ENSP00000228872,9606.ENSP00000256078,9606.ENSP00000263967,9606.ENSP00000267101,9606.ENSP00000269305,9606.ENSP00000269571,9606.ENSP00000275493,9606.ENSP00000278616,9606.ENSP00000384570,9606.ENSP00000393312,9606.ENSP00000407586,9606.ENSP00000410294,9606.ENSP00000419060,9606.ENSP00000451828,9606.ENSP00000474725	CDKN1B,KRAS,PIK3CA,ERBB3,TP53,ERBB2,EGFR,ATM,CARD10,FGFR1,HRAS,FGFR2,BRAF,AKT1,FBXW7
GO:0045944	Positive regulation of transcription by RNA polymerase II	18	1250	0.66	0.8	4.08e-06	9606.ENSP00000262160,9606.ENSP00000262189,9606.ENSP00000262367,9606.ENSP00000269305,9606.ENSP00000275493,9606.ENSP00000278616,9606.ENSP00000301067,9606.ENSP00000362441,9606.ENSP00000400341,9606.ENSP00000406549,9606.ENSP00000407586,9606.ENSP00000410294,9606.ENSP00000418960,9606.ENSP00000428056,9606.ENSP00000439689,9606.ENSP00000451828,9606.ENSP00000493252,9606.ENSP00000495360	SMAD2,KMT2C,CREBBP,TP53,EGFR,ATM,KMT2D,ATRX,FOXA2,TAF1,HRAS,FGFR2,BRCA1,PIK3R1,TRERF1,AKT1,ZFHX3,CTNNB1
GO:0080135	Regulation of cellular response to stress	14	712	0.8	0.94	4.45e-06	9606.ENSP00000262367,9606.ENSP00000269305,9606.ENSP00000275493,9606.ENSP00000278616,9606.ENSP00000320485,9606.ENSP00000361021,9606.ENSP00000407586,9606.ENSP00000418960,9606.ENSP00000419060,9606.ENSP00000428056,9606.ENSP00000451828,9606.ENSP00000474725,9606.ENSP00000490491,9606.ENSP00000495360	CREBBP,TP53,EGFR,ATM,ARID1A,PTEN,HRAS,BRCA1,BRAF,PIK3R1,AKT1,FBXW7,ARID1B,CTNNB1
GO:0008285	Negative regulation of cell population proliferation	14	713	0.8	0.94	4.49e-06	9606.ENSP00000228872,9606.ENSP00000257430,9606.ENSP00000262160,9606.ENSP00000269305,9606.ENSP00000269571,9606.ENSP00000278616,9606.ENSP00000351015,9606.ENSP00000361021,9606.ENSP00000407586,9606.ENSP00000410294,9606.ENSP00000437256,9606.ENSP00000474725,9606.ENSP00000494538,9606.ENSP00000495360	CDKN1B,APC,SMAD2,TP53,ERBB2,ATM,NF1,PTEN,HRAS,FGFR2,DICER1,FBXW7,CTCF,CTNNB1
GO:0007346	Regulation of mitotic cell cycle	12	493	0.89	1.03	4.95e-06	9606.ENSP00000228872,9606.ENSP00000257430,9606.ENSP00000269305,9606.ENSP00000275493,9606.ENSP00000278616,9606.ENSP00000309572,9606.ENSP00000320485,9606.ENSP00000361021,9606.ENSP00000418960,9606.ENSP00000451828,9606.ENSP00000490491,9606.ENSP00000495360	CDKN1B,APC,TP53,EGFR,ATM,TERT,ARID1A,PTEN,BRCA1,AKT1,ARID1B,CTNNB1
GO:0043412	Macromolecule modification	27	2898	0.47	0.61	5.20e-06	9606.ENSP00000262160,9606.ENSP00000262189,9606.ENSP00000262367,9606.ENSP00000264709,9606.ENSP00000267101,9606.ENSP00000269571,9606.ENSP00000275493,9606.ENSP00000278616,9606.ENSP00000301067,9606.ENSP00000324804,9606.ENSP00000357087,9606.ENSP00000358092,9606.ENSP00000361021,9606.ENSP00000362441,9606.ENSP00000377001,9606.ENSP00000393312,9606.ENSP00000394794,9606.ENSP00000406549,9606.ENSP00000410294,…	SMAD2,KMT2C,CREBBP,DNMT3A,ERBB3,ERBB2,EGFR,ATM,KMT2D,PPP2R1A,DUSP23,PRDM1,PTEN,ATRX,SPOP,FGFR1,PTPN13,TAF1,FGFR2,BRCA1,BRAF,PIK3R1,TRERF1,AKT1,FBXW7,CTCF,CTNNB1
GO:0070848	Response to growth factor	12	503	0.88	1.01	6.05e-06	9606.ENSP00000244007,9606.ENSP00000256646,9606.ENSP00000262160,9606.ENSP00000263967,9606.ENSP00000269305,9606.ENSP00000269571,9606.ENSP00000275493,9606.ENSP00000393312,9606.ENSP00000410294,9606.ENSP00000451828,9606.ENSP00000493252,9606.ENSP00000495360	PLCG1,NOTCH2,SMAD2,PIK3CA,TP53,ERBB2,EGFR,FGFR1,FGFR2,AKT1,ZFHX3,CTNNB1
GO:0009887	Animal organ morphogenesis	16	997	0.71	0.84	6.27e-06	9606.ENSP00000256078,9606.ENSP00000256646,9606.ENSP00000262160,9606.ENSP00000269305,9606.ENSP00000275493,9606.ENSP00000351015,9606.ENSP00000352608,9606.ENSP00000358092,9606.ENSP00000361021,9606.ENSP00000393312,9606.ENSP00000406229,9606.ENSP00000407586,9606.ENSP00000410294,9606.ENSP00000419060,9606.ENSP00000424571,9606.ENSP00000495360	KRAS,NOTCH2,SMAD2,TP53,EGFR,NF1,RYR1,PRDM1,PTEN,FGFR1,FAT1,HRAS,FGFR2,BRAF,FBN2,CTNNB1
GO:0060284	Regulation of cell development	12	506	0.88	1.01	6.36e-06	9606.ENSP00000256078,9606.ENSP00000256646,9606.ENSP00000269305,9606.ENSP00000351015,9606.ENSP00000352288,9606.ENSP00000361021,9606.ENSP00000419060,9606.ENSP00000437256,9606.ENSP00000451828,9606.ENSP00000474725,9606.ENSP00000484928,9606.ENSP00000495360	KRAS,NOTCH2,TP53,NF1,PLXNB2,PTEN,BRAF,DICER1,AKT1,FBXW7,CDH4,CTNNB1
GO:0006950	Response to stress	29	3358	0.44	0.58	6.39e-06	9606.ENSP00000228872,9606.ENSP00000256646,9606.ENSP00000257430,9606.ENSP00000262160,9606.ENSP00000262367,9606.ENSP00000263967,9606.ENSP00000264709,9606.ENSP00000267101,9606.ENSP00000269305,9606.ENSP00000269571,9606.ENSP00000275493,9606.ENSP00000278616,9606.ENSP00000309572,9606.ENSP00000351015,9606.ENSP00000352608,9606.ENSP00000358092,9606.ENSP00000360141,9606.ENSP00000361021,9606.ENSP00000362441,…	CDKN1B,NOTCH2,APC,SMAD2,CREBBP,PIK3CA,DNMT3A,ERBB3,TP53,ERBB2,EGFR,ATM,TERT,NF1,RYR1,PRDM1,GNAS,PTEN,ATRX,GCNA,TAF1,HRAS,FGFR2,BRCA1,BRAF,PIK3R1,AKT1,FBXW7,ARHGAP35
GO:0001934	Positive regulation of protein phosphorylation	14	747	0.77	0.9	7.45e-06	9606.ENSP00000228872,9606.ENSP00000256078,9606.ENSP00000263967,9606.ENSP00000267101,9606.ENSP00000269305,9606.ENSP00000269571,9606.ENSP00000275493,9606.ENSP00000278616,9606.ENSP00000384570,9606.ENSP00000393312,9606.ENSP00000407586,9606.ENSP00000419060,9606.ENSP00000451828,9606.ENSP00000474725	CDKN1B,KRAS,PIK3CA,ERBB3,TP53,ERBB2,EGFR,ATM,CARD10,FGFR1,HRAS,BRAF,AKT1,FBXW7
GO:0035295	Tube development	15	880	0.73	0.86	7.83e-06	9606.ENSP00000256078,9606.ENSP00000256646,9606.ENSP00000262160,9606.ENSP00000263967,9606.ENSP00000275493,9606.ENSP00000351015,9606.ENSP00000352288,9606.ENSP00000358092,9606.ENSP00000361021,9606.ENSP00000362441,9606.ENSP00000410294,9606.ENSP00000451828,9606.ENSP00000474725,9606.ENSP00000495360,9606.ENSP00000500409	KRAS,NOTCH2,SMAD2,PIK3CA,EGFR,NF1,PLXNB2,PRDM1,PTEN,ATRX,FGFR2,AKT1,FBXW7,CTNNB1,ARHGAP35
GO:0071214	Cellular response to abiotic stimulus	10	325	0.99	1.1	8.43e-06	9606.ENSP00000262367,9606.ENSP00000263967,9606.ENSP00000269305,9606.ENSP00000278616,9606.ENSP00000361021,9606.ENSP00000406549,9606.ENSP00000407586,9606.ENSP00000418960,9606.ENSP00000428056,9606.ENSP00000474725	CREBBP,PIK3CA,TP53,ATM,PTEN,TAF1,HRAS,BRCA1,PIK3R1,FBXW7
GO:1901699	Cellular response to nitrogen compound	13	637	0.81	0.93	8.71e-06	9606.ENSP00000257430,9606.ENSP00000263967,9606.ENSP00000264709,9606.ENSP00000269305,9606.ENSP00000275493,9606.ENSP00000352608,9606.ENSP00000360141,9606.ENSP00000362441,9606.ENSP00000406549,9606.ENSP00000418960,9606.ENSP00000428056,9606.ENSP00000451828,9606.ENSP00000495360	APC,PIK3CA,DNMT3A,TP53,EGFR,RYR1,GNAS,ATRX,TAF1,BRCA1,PIK3R1,AKT1,CTNNB1
GO:0006357	Regulation of transcription by RNA polymerase II	25	2586	0.49	0.61	9.67e-06	9606.ENSP00000256646,9606.ENSP00000262160,9606.ENSP00000262189,9606.ENSP00000262367,9606.ENSP00000264709,9606.ENSP00000269305,9606.ENSP00000275493,9606.ENSP00000278616,9606.ENSP00000301067,9606.ENSP00000320485,9606.ENSP00000358092,9606.ENSP00000362441,9606.ENSP00000400341,9606.ENSP00000406549,9606.ENSP00000407586,9606.ENSP00000410294,9606.ENSP00000418960,9606.ENSP00000428056,9606.ENSP00000437256,…	NOTCH2,SMAD2,KMT2C,CREBBP,DNMT3A,TP53,EGFR,ATM,KMT2D,ARID1A,PRDM1,ATRX,FOXA2,TAF1,HRAS,FGFR2,BRCA1,PIK3R1,DICER1,TRERF1,AKT1,ARID1B,ZFHX3,CTCF,CTNNB1
GO:0071310	Cellular response to organic substance	22	2019	0.54	0.66	1.02e-05	9606.ENSP00000228872,9606.ENSP00000244007,9606.ENSP00000256646,9606.ENSP00000257430,9606.ENSP00000262160,9606.ENSP00000263967,9606.ENSP00000264709,9606.ENSP00000269305,9606.ENSP00000269571,9606.ENSP00000275493,9606.ENSP00000278616,9606.ENSP00000320485,9606.ENSP00000352608,9606.ENSP00000360141,9606.ENSP00000393312,9606.ENSP00000406549,9606.ENSP00000410294,9606.ENSP00000418960,9606.ENSP00000428056,…	CDKN1B,PLCG1,NOTCH2,APC,SMAD2,PIK3CA,DNMT3A,TP53,ERBB2,EGFR,ATM,ARID1A,RYR1,GNAS,FGFR1,TAF1,FGFR2,BRCA1,PIK3R1,TRERF1,AKT1,CTNNB1
GO:0045165	Cell fate commitment	9	250	1.06	1.14	1.06e-05	9606.ENSP00000256646,9606.ENSP00000257430,9606.ENSP00000262160,9606.ENSP00000269305,9606.ENSP00000358092,9606.ENSP00000400341,9606.ENSP00000410294,9606.ENSP00000419060,9606.ENSP00000495360	NOTCH2,APC,SMAD2,TP53,PRDM1,FOXA2,FGFR2,BRAF,CTNNB1
GO:0043085	Positive regulation of catalytic activity	17	1191	0.66	0.77	1.07e-05	9606.ENSP00000228872,9606.ENSP00000263967,9606.ENSP00000267101,9606.ENSP00000269571,9606.ENSP00000275493,9606.ENSP00000309572,9606.ENSP00000351015,9606.ENSP00000360141,9606.ENSP00000361021,9606.ENSP00000384570,9606.ENSP00000393312,9606.ENSP00000407586,9606.ENSP00000410294,9606.ENSP00000451828,9606.ENSP00000474725,9606.ENSP00000495360,9606.ENSP00000500409	CDKN1B,PIK3CA,ERBB3,ERBB2,EGFR,TERT,NF1,GNAS,PTEN,CARD10,FGFR1,HRAS,FGFR2,AKT1,FBXW7,CTNNB1,ARHGAP35
GO:0007166	Cell surface receptor signaling pathway	22	2040	0.53	0.65	1.18e-05	9606.ENSP00000228872,9606.ENSP00000244007,9606.ENSP00000256646,9606.ENSP00000257430,9606.ENSP00000262160,9606.ENSP00000262367,9606.ENSP00000263967,9606.ENSP00000267101,9606.ENSP00000269305,9606.ENSP00000269571,9606.ENSP00000275493,9606.ENSP00000351015,9606.ENSP00000352288,9606.ENSP00000361021,9606.ENSP00000393312,9606.ENSP00000407586,9606.ENSP00000410294,9606.ENSP00000419060,9606.ENSP00000428056,…	CDKN1B,PLCG1,NOTCH2,APC,SMAD2,CREBBP,PIK3CA,ERBB3,TP53,ERBB2,EGFR,NF1,PLXNB2,PTEN,FGFR1,HRAS,FGFR2,BRAF,PIK3R1,AKT1,FBXW7,CTNNB1
GO:0048608	Reproductive structure development	11	436	0.9	1	1.19e-05	9606.ENSP00000228872,9606.ENSP00000256646,9606.ENSP00000275493,9606.ENSP00000278616,9606.ENSP00000358092,9606.ENSP00000361021,9606.ENSP00000362441,9606.ENSP00000410294,9606.ENSP00000424571,9606.ENSP00000451828,9606.ENSP00000495360	CDKN1B,NOTCH2,EGFR,ATM,PRDM1,PTEN,ATRX,FGFR2,FBN2,AKT1,CTNNB1
GO:0045859	Regulation of protein kinase activity	13	663	0.79	0.89	1.29e-05	9606.ENSP00000228872,9606.ENSP00000257430,9606.ENSP00000263967,9606.ENSP00000267101,9606.ENSP00000269571,9606.ENSP00000275493,9606.ENSP00000351015,9606.ENSP00000361021,9606.ENSP00000384570,9606.ENSP00000393312,9606.ENSP00000407586,9606.ENSP00000451828,9606.ENSP00000474725	CDKN1B,APC,PIK3CA,ERBB3,ERBB2,EGFR,NF1,PTEN,CARD10,FGFR1,HRAS,AKT1,FBXW7
GO:0071478	Cellular response to radiation	8	183	1.14	1.2	1.31e-05	9606.ENSP00000262367,9606.ENSP00000269305,9606.ENSP00000278616,9606.ENSP00000406549,9606.ENSP00000407586,9606.ENSP00000418960,9606.ENSP00000428056,9606.ENSP00000474725	CREBBP,TP53,ATM,TAF1,HRAS,BRCA1,PIK3R1,FBXW7
GO:0050794	Regulation of cellular process	54	11025	0.19	0.38	1.36e-05	9606.ENSP00000228872,9606.ENSP00000244007,9606.ENSP00000246792,9606.ENSP00000256078,9606.ENSP00000256646,9606.ENSP00000257430,9606.ENSP00000262160,9606.ENSP00000262189,9606.ENSP00000262367,9606.ENSP00000263967,9606.ENSP00000264501,9606.ENSP00000264709,9606.ENSP00000267101,9606.ENSP00000269305,9606.ENSP00000269571,9606.ENSP00000275493,9606.ENSP00000278616,9606.ENSP00000301067,9606.ENSP00000309572,…	CDKN1B,PLCG1,RRAS,KRAS,NOTCH2,APC,SMAD2,KMT2C,CREBBP,PIK3CA,KIAA1109,DNMT3A,ERBB3,TP53,ERBB2,EGFR,ATM,KMT2D,TERT,ARID1A,PPP2R1A,TAS1R1,NF1,PLXNB2,RYR1,HEATR1,PRDM1,NRAS,GNAS,PTEN,ATRX,TAS2R31,CARD11,CARD10,FGFR1,PTPN13,FOXA2,TAF1,HRAS,FGFR2,BRCA1,BRAF,FBN2,PIK3R1,DICER1,TRERF1,AKT1,FBXW7,CDH4,ARID1B,ZFHX3,CTCF,CTNNB1,ARHGAP35
GO:0043408	Regulation of MAPK cascade	13	668	0.79	0.89	1.38e-05	9606.ENSP00000246792,9606.ENSP00000256646,9606.ENSP00000269571,9606.ENSP00000275493,9606.ENSP00000324804,9606.ENSP00000351015,9606.ENSP00000361021,9606.ENSP00000393312,9606.ENSP00000407586,9606.ENSP00000410294,9606.ENSP00000419060,9606.ENSP00000474725,9606.ENSP00000495360	RRAS,NOTCH2,ERBB2,EGFR,PPP2R1A,NF1,PTEN,FGFR1,HRAS,FGFR2,BRAF,FBXW7,CTNNB1
GO:0060429	Epithelium development	16	1069	0.68	0.78	1.38e-05	9606.ENSP00000256078,9606.ENSP00000256646,9606.ENSP00000262160,9606.ENSP00000269305,9606.ENSP00000275493,9606.ENSP00000278616,9606.ENSP00000351015,9606.ENSP00000352288,9606.ENSP00000358092,9606.ENSP00000360141,9606.ENSP00000362441,9606.ENSP00000406229,9606.ENSP00000410294,9606.ENSP00000451828,9606.ENSP00000495360,9606.ENSP00000500409	KRAS,NOTCH2,SMAD2,TP53,EGFR,ATM,NF1,PLXNB2,PRDM1,GNAS,ATRX,FAT1,FGFR2,AKT1,CTNNB1,ARHGAP35
GO:0010001	Glial cell differentiation	8	188	1.13	1.18	1.56e-05	9606.ENSP00000256078,9606.ENSP00000267101,9606.ENSP00000269571,9606.ENSP00000351015,9606.ENSP00000361021,9606.ENSP00000437256,9606.ENSP00000451828,9606.ENSP00000495360	KRAS,ERBB3,ERBB2,NF1,PTEN,DICER1,AKT1,CTNNB1
GO:0048468	Cell development	20	1719	0.57	0.68	1.56e-05	9606.ENSP00000256078,9606.ENSP00000256646,9606.ENSP00000269571,9606.ENSP00000278616,9606.ENSP00000301067,9606.ENSP00000351015,9606.ENSP00000352288,9606.ENSP00000352608,9606.ENSP00000358092,9606.ENSP00000361021,9606.ENSP00000362441,9606.ENSP00000406229,9606.ENSP00000410294,9606.ENSP00000419060,9606.ENSP00000428056,9606.ENSP00000437256,9606.ENSP00000451828,9606.ENSP00000484928,9606.ENSP00000495360,…	KRAS,NOTCH2,ERBB2,ATM,KMT2D,NF1,PLXNB2,RYR1,PRDM1,PTEN,ATRX,FAT1,FGFR2,BRAF,PIK3R1,DICER1,AKT1,CDH4,CTNNB1,ARHGAP35
GO:0036211	Protein modification process	25	2674	0.47	0.59	1.69e-05	9606.ENSP00000262160,9606.ENSP00000262189,9606.ENSP00000262367,9606.ENSP00000264709,9606.ENSP00000267101,9606.ENSP00000269571,9606.ENSP00000275493,9606.ENSP00000278616,9606.ENSP00000301067,9606.ENSP00000324804,9606.ENSP00000357087,9606.ENSP00000358092,9606.ENSP00000361021,9606.ENSP00000377001,9606.ENSP00000393312,9606.ENSP00000394794,9606.ENSP00000406549,9606.ENSP00000410294,9606.ENSP00000418960,…	SMAD2,KMT2C,CREBBP,DNMT3A,ERBB3,ERBB2,EGFR,ATM,KMT2D,PPP2R1A,DUSP23,PRDM1,PTEN,SPOP,FGFR1,PTPN13,TAF1,FGFR2,BRCA1,BRAF,PIK3R1,TRERF1,AKT1,FBXW7,CTNNB1
GO:0033554	Cellular response to stress	19	1572	0.58	0.69	1.92e-05	9606.ENSP00000228872,9606.ENSP00000257430,9606.ENSP00000263967,9606.ENSP00000264709,9606.ENSP00000269305,9606.ENSP00000275493,9606.ENSP00000278616,9606.ENSP00000309572,9606.ENSP00000351015,9606.ENSP00000361021,9606.ENSP00000362441,9606.ENSP00000362799,9606.ENSP00000406549,9606.ENSP00000407586,9606.ENSP00000418960,9606.ENSP00000419060,9606.ENSP00000428056,9606.ENSP00000451828,9606.ENSP00000474725	CDKN1B,APC,PIK3CA,DNMT3A,TP53,EGFR,ATM,TERT,NF1,PTEN,ATRX,GCNA,TAF1,HRAS,BRCA1,BRAF,PIK3R1,AKT1,FBXW7
GO:0071417	Cellular response to organonitrogen compound	12	574	0.82	0.9	2.03e-05	9606.ENSP00000257430,9606.ENSP00000263967,9606.ENSP00000264709,9606.ENSP00000269305,9606.ENSP00000275493,9606.ENSP00000352608,9606.ENSP00000360141,9606.ENSP00000406549,9606.ENSP00000418960,9606.ENSP00000428056,9606.ENSP00000451828,9606.ENSP00000495360	APC,PIK3CA,DNMT3A,TP53,EGFR,RYR1,GNAS,TAF1,BRCA1,PIK3R1,AKT1,CTNNB1
GO:2001233	Regulation of apoptotic signaling pathway	10	365	0.94	1	2.10e-05	9606.ENSP00000269305,9606.ENSP00000309572,9606.ENSP00000324804,9606.ENSP00000351015,9606.ENSP00000361021,9606.ENSP00000393312,9606.ENSP00000418960,9606.ENSP00000451828,9606.ENSP00000474725,9606.ENSP00000495360	TP53,TERT,PPP2R1A,NF1,PTEN,FGFR1,BRCA1,AKT1,FBXW7,CTNNB1
GO:0044093	Positive regulation of molecular function	19	1587	0.58	0.68	2.19e-05	9606.ENSP00000228872,9606.ENSP00000263967,9606.ENSP00000267101,9606.ENSP00000269571,9606.ENSP00000275493,9606.ENSP00000309572,9606.ENSP00000351015,9606.ENSP00000360141,9606.ENSP00000361021,9606.ENSP00000380150,9606.ENSP00000384570,9606.ENSP00000393312,9606.ENSP00000406549,9606.ENSP00000407586,9606.ENSP00000410294,9606.ENSP00000451828,9606.ENSP00000474725,9606.ENSP00000495360,9606.ENSP00000500409	CDKN1B,PIK3CA,ERBB3,ERBB2,EGFR,TERT,NF1,GNAS,PTEN,CARD11,CARD10,FGFR1,TAF1,HRAS,FGFR2,AKT1,FBXW7,CTNNB1,ARHGAP35
GO:0001666	Response to hypoxia	9	278	1.01	1.06	2.27e-05	9606.ENSP00000228872,9606.ENSP00000262367,9606.ENSP00000264709,9606.ENSP00000269305,9606.ENSP00000278616,9606.ENSP00000309572,9606.ENSP00000351015,9606.ENSP00000352608,9606.ENSP00000361021	CDKN1B,CREBBP,DNMT3A,TP53,ATM,TERT,NF1,RYR1,PTEN
GO:0051276	Chromosome organization	15	968	0.69	0.78	2.27e-05	9606.ENSP00000218089,9606.ENSP00000262189,9606.ENSP00000264709,9606.ENSP00000269305,9606.ENSP00000278616,9606.ENSP00000301067,9606.ENSP00000309572,9606.ENSP00000320485,9606.ENSP00000324804,9606.ENSP00000362441,9606.ENSP00000400341,9606.ENSP00000418960,9606.ENSP00000474725,9606.ENSP00000490491,9606.ENSP00000494538	STAG2,KMT2C,DNMT3A,TP53,ATM,KMT2D,TERT,ARID1A,PPP2R1A,ATRX,FOXA2,BRCA1,FBXW7,ARID1B,CTCF
GO:0071363	Cellular response to growth factor stimulus	11	473	0.87	0.93	2.40e-05	9606.ENSP00000244007,9606.ENSP00000256646,9606.ENSP00000262160,9606.ENSP00000263967,9606.ENSP00000269305,9606.ENSP00000269571,9606.ENSP00000275493,9606.ENSP00000393312,9606.ENSP00000410294,9606.ENSP00000451828,9606.ENSP00000495360	PLCG1,NOTCH2,SMAD2,PIK3CA,TP53,ERBB2,EGFR,FGFR1,FGFR2,AKT1,CTNNB1
GO:0000902	Cell morphogenesis	13	708	0.77	0.84	2.48e-05	9606.ENSP00000256646,9606.ENSP00000269571,9606.ENSP00000275493,9606.ENSP00000352288,9606.ENSP00000361021,9606.ENSP00000406229,9606.ENSP00000410294,9606.ENSP00000419060,9606.ENSP00000428056,9606.ENSP00000437256,9606.ENSP00000484928,9606.ENSP00000495360,9606.ENSP00000500409	NOTCH2,ERBB2,EGFR,PLXNB2,PTEN,FAT1,FGFR2,BRAF,PIK3R1,DICER1,CDH4,CTNNB1,ARHGAP35
GO:0002682	Regulation of immune system process	18	1438	0.6	0.69	2.54e-05	9606.ENSP00000244007,9606.ENSP00000256646,9606.ENSP00000262367,9606.ENSP00000263967,9606.ENSP00000269571,9606.ENSP00000278616,9606.ENSP00000320485,9606.ENSP00000351015,9606.ENSP00000358092,9606.ENSP00000361021,9606.ENSP00000380150,9606.ENSP00000407586,9606.ENSP00000419060,9606.ENSP00000428056,9606.ENSP00000451828,9606.ENSP00000474725,9606.ENSP00000490491,9606.ENSP00000495360	PLCG1,NOTCH2,CREBBP,PIK3CA,ERBB2,ATM,ARID1A,NF1,PRDM1,PTEN,CARD11,HRAS,BRAF,PIK3R1,AKT1,FBXW7,ARID1B,CTNNB1
GO:0010942	Positive regulation of cell death	12	590	0.81	0.88	2.60e-05	9606.ENSP00000228872,9606.ENSP00000244007,9606.ENSP00000256646,9606.ENSP00000257430,9606.ENSP00000264709,9606.ENSP00000269305,9606.ENSP00000278616,9606.ENSP00000324804,9606.ENSP00000351015,9606.ENSP00000361021,9606.ENSP00000474725,9606.ENSP00000495360	CDKN1B,PLCG1,NOTCH2,APC,DNMT3A,TP53,ATM,PPP2R1A,NF1,PTEN,FBXW7,CTNNB1
GO:0050863	Regulation of T cell activation	10	376	0.93	0.98	2.63e-05	9606.ENSP00000263967,9606.ENSP00000269571,9606.ENSP00000320485,9606.ENSP00000358092,9606.ENSP00000361021,9606.ENSP00000380150,9606.ENSP00000419060,9606.ENSP00000451828,9606.ENSP00000490491,9606.ENSP00000495360	PIK3CA,ERBB2,ARID1A,PRDM1,PTEN,CARD11,BRAF,AKT1,ARID1B,CTNNB1
GO:0050789	Regulation of biological process	55	11655	0.18	0.36	2.84e-05	9606.ENSP00000228872,9606.ENSP00000244007,9606.ENSP00000246792,9606.ENSP00000256078,9606.ENSP00000256646,9606.ENSP00000257430,9606.ENSP00000262160,9606.ENSP00000262189,9606.ENSP00000262367,9606.ENSP00000263967,9606.ENSP00000264501,9606.ENSP00000264709,9606.ENSP00000267101,9606.ENSP00000269305,9606.ENSP00000269571,9606.ENSP00000275493,9606.ENSP00000278616,9606.ENSP00000301067,9606.ENSP00000309572,…	CDKN1B,PLCG1,RRAS,KRAS,NOTCH2,APC,SMAD2,KMT2C,CREBBP,PIK3CA,KIAA1109,DNMT3A,ERBB3,TP53,ERBB2,EGFR,ATM,KMT2D,TERT,ARID1A,PPP2R1A,TAS1R1,NF1,PLXNB2,RYR1,HEATR1,PRDM1,NRAS,GNAS,PTEN,ATRX,TAS2R31,SPOP,CARD11,CARD10,FGFR1,PTPN13,FOXA2,TAF1,HRAS,FGFR2,BRCA1,BRAF,FBN2,PIK3R1,DICER1,TRERF1,AKT1,FBXW7,CDH4,ARID1B,ZFHX3,CTCF,CTNNB1,ARHGAP35
GO:0045785	Positive regulation of cell adhesion	11	485	0.86	0.91	2.96e-05	9606.ENSP00000246792,9606.ENSP00000263967,9606.ENSP00000269571,9606.ENSP00000278616,9606.ENSP00000320485,9606.ENSP00000380150,9606.ENSP00000400341,9606.ENSP00000419060,9606.ENSP00000451828,9606.ENSP00000490491,9606.ENSP00000493252	RRAS,PIK3CA,ERBB2,ATM,ARID1A,CARD11,FOXA2,BRAF,AKT1,ARID1B,ZFHX3
GO:0050790	Regulation of catalytic activity	23	2370	0.49	0.59	3.18e-05	9606.ENSP00000228872,9606.ENSP00000257430,9606.ENSP00000263967,9606.ENSP00000267101,9606.ENSP00000269305,9606.ENSP00000269571,9606.ENSP00000275493,9606.ENSP00000309572,9606.ENSP00000324804,9606.ENSP00000351015,9606.ENSP00000352288,9606.ENSP00000360141,9606.ENSP00000361021,9606.ENSP00000384570,9606.ENSP00000393312,9606.ENSP00000400341,9606.ENSP00000407586,9606.ENSP00000410294,9606.ENSP00000428056,…	CDKN1B,APC,PIK3CA,ERBB3,TP53,ERBB2,EGFR,TERT,PPP2R1A,NF1,PLXNB2,GNAS,PTEN,CARD10,FGFR1,FOXA2,HRAS,FGFR2,PIK3R1,AKT1,FBXW7,CTNNB1,ARHGAP35
GO:0033674	Positive regulation of kinase activity	11	494	0.85	0.9	3.50e-05	9606.ENSP00000228872,9606.ENSP00000263967,9606.ENSP00000267101,9606.ENSP00000269571,9606.ENSP00000275493,9606.ENSP00000384570,9606.ENSP00000393312,9606.ENSP00000407586,9606.ENSP00000410294,9606.ENSP00000451828,9606.ENSP00000474725	CDKN1B,PIK3CA,ERBB3,ERBB2,EGFR,CARD10,FGFR1,HRAS,FGFR2,AKT1,FBXW7
GO:0070372	Regulation of ERK1 and ERK2 cascade	9	299	0.98	1	3.88e-05	9606.ENSP00000246792,9606.ENSP00000256646,9606.ENSP00000269571,9606.ENSP00000275493,9606.ENSP00000361021,9606.ENSP00000407586,9606.ENSP00000410294,9606.ENSP00000419060,9606.ENSP00000474725	RRAS,NOTCH2,ERBB2,EGFR,PTEN,HRAS,FGFR2,BRAF,FBXW7
GO:0002521	Leukocyte differentiation	10	396	0.9	0.93	4.04e-05	9606.ENSP00000246792,9606.ENSP00000256646,9606.ENSP00000269305,9606.ENSP00000269571,9606.ENSP00000278616,9606.ENSP00000351015,9606.ENSP00000380150,9606.ENSP00000419060,9606.ENSP00000428056,9606.ENSP00000495360	RRAS,NOTCH2,TP53,ERBB2,ATM,NF1,CARD11,BRAF,PIK3R1,CTNNB1
GO:0000165	MAPK cascade	8	219	1.06	1.05	4.30e-05	9606.ENSP00000256078,9606.ENSP00000275493,9606.ENSP00000351015,9606.ENSP00000358548,9606.ENSP00000393312,9606.ENSP00000407586,9606.ENSP00000419060,9606.ENSP00000495360	KRAS,EGFR,NF1,NRAS,FGFR1,HRAS,BRAF,CTNNB1
GO:1901215	Negative regulation of neuron death	8	219	1.06	1.05	4.30e-05	9606.ENSP00000256078,9606.ENSP00000263967,9606.ENSP00000267101,9606.ENSP00000309572,9606.ENSP00000407586,9606.ENSP00000419060,9606.ENSP00000451828,9606.ENSP00000495360	KRAS,PIK3CA,ERBB3,TERT,HRAS,BRAF,AKT1,CTNNB1
GO:2001239	Regulation of extrinsic apoptotic signaling pathway in absence of ligand	5	46	1.54	1.3	4.34e-05	9606.ENSP00000309572,9606.ENSP00000324804,9606.ENSP00000351015,9606.ENSP00000393312,9606.ENSP00000451828	TERT,PPP2R1A,NF1,FGFR1,AKT1
GO:0043535	Regulation of blood vessel endothelial cell migration	6	90	1.33	1.21	4.41e-05	9606.ENSP00000244007,9606.ENSP00000351015,9606.ENSP00000384570,9606.ENSP00000393312,9606.ENSP00000451828,9606.ENSP00000474725	PLCG1,NF1,CARD10,FGFR1,AKT1,FBXW7
GO:0051249	Regulation of lymphocyte activation	11	508	0.84	0.87	4.43e-05	9606.ENSP00000263967,9606.ENSP00000269571,9606.ENSP00000278616,9606.ENSP00000320485,9606.ENSP00000358092,9606.ENSP00000361021,9606.ENSP00000380150,9606.ENSP00000419060,9606.ENSP00000451828,9606.ENSP00000490491,9606.ENSP00000495360	PIK3CA,ERBB2,ATM,ARID1A,PRDM1,PTEN,CARD11,BRAF,AKT1,ARID1B,CTNNB1
GO:0001890	Placenta development	7	149	1.17	1.12	4.50e-05	9606.ENSP00000228872,9606.ENSP00000256646,9606.ENSP00000275493,9606.ENSP00000358092,9606.ENSP00000410294,9606.ENSP00000424571,9606.ENSP00000451828	CDKN1B,NOTCH2,EGFR,PRDM1,FGFR2,FBN2,AKT1
GO:0051402	Neuron apoptotic process	6	91	1.32	1.2	4.62e-05	9606.ENSP00000256078,9606.ENSP00000267101,9606.ENSP00000269305,9606.ENSP00000278616,9606.ENSP00000351015,9606.ENSP00000407586	KRAS,ERBB3,TP53,ATM,NF1,HRAS
GO:0009411	Response to UV	7	150	1.17	1.11	4.65e-05	9606.ENSP00000262367,9606.ENSP00000269305,9606.ENSP00000275493,9606.ENSP00000406549,9606.ENSP00000428056,9606.ENSP00000451828,9606.ENSP00000474725	CREBBP,TP53,EGFR,TAF1,PIK3R1,AKT1,FBXW7
GO:2001236	Regulation of extrinsic apoptotic signaling pathway	7	153	1.16	1.1	5.26e-05	9606.ENSP00000309572,9606.ENSP00000324804,9606.ENSP00000351015,9606.ENSP00000361021,9606.ENSP00000393312,9606.ENSP00000418960,9606.ENSP00000451828	TERT,PPP2R1A,NF1,PTEN,FGFR1,BRCA1,AKT1
GO:0010632	Regulation of epithelial cell migration	8	229	1.05	1.02	5.69e-05	9606.ENSP00000244007,9606.ENSP00000246792,9606.ENSP00000351015,9606.ENSP00000361021,9606.ENSP00000384570,9606.ENSP00000393312,9606.ENSP00000451828,9606.ENSP00000474725	PLCG1,RRAS,NF1,PTEN,CARD10,FGFR1,AKT1,FBXW7
GO:0065009	Regulation of molecular function	26	3085	0.43	0.53	5.69e-05	9606.ENSP00000228872,9606.ENSP00000257430,9606.ENSP00000262160,9606.ENSP00000263967,9606.ENSP00000267101,9606.ENSP00000269305,9606.ENSP00000269571,9606.ENSP00000275493,9606.ENSP00000309572,9606.ENSP00000324804,9606.ENSP00000351015,9606.ENSP00000352288,9606.ENSP00000360141,9606.ENSP00000361021,9606.ENSP00000380150,9606.ENSP00000384570,9606.ENSP00000393312,9606.ENSP00000400341,9606.ENSP00000406549,…	CDKN1B,APC,SMAD2,PIK3CA,ERBB3,TP53,ERBB2,EGFR,TERT,PPP2R1A,NF1,PLXNB2,GNAS,PTEN,CARD11,CARD10,FGFR1,FOXA2,TAF1,HRAS,FGFR2,PIK3R1,AKT1,FBXW7,CTNNB1,ARHGAP35
GO:0045860	Positive regulation of protein kinase activity	10	416	0.88	0.9	5.90e-05	9606.ENSP00000228872,9606.ENSP00000263967,9606.ENSP00000267101,9606.ENSP00000269571,9606.ENSP00000275493,9606.ENSP00000384570,9606.ENSP00000393312,9606.ENSP00000407586,9606.ENSP00000451828,9606.ENSP00000474725	CDKN1B,PIK3CA,ERBB3,ERBB2,EGFR,CARD10,FGFR1,HRAS,AKT1,FBXW7
GO:0007405	Neuroblast proliferation	5	50	1.5	1.25	6.05e-05	9606.ENSP00000269305,9606.ENSP00000351015,9606.ENSP00000352288,9606.ENSP00000410294,9606.ENSP00000495360	TP53,NF1,PLXNB2,FGFR2,CTNNB1
GO:0007420	Brain development	13	775	0.73	0.77	6.05e-05	9606.ENSP00000256078,9606.ENSP00000269305,9606.ENSP00000275493,9606.ENSP00000278616,9606.ENSP00000351015,9606.ENSP00000352288,9606.ENSP00000361021,9606.ENSP00000362441,9606.ENSP00000406549,9606.ENSP00000410294,9606.ENSP00000493252,9606.ENSP00000495360,9606.ENSP00000500409	KRAS,TP53,EGFR,ATM,NF1,PLXNB2,PTEN,ATRX,TAF1,FGFR2,ZFHX3,CTNNB1,ARHGAP35
GO:0022603	Regulation of anatomical structure morphogenesis	14	920	0.68	0.73	6.62e-05	9606.ENSP00000244007,9606.ENSP00000246792,9606.ENSP00000269571,9606.ENSP00000309572,9606.ENSP00000351015,9606.ENSP00000352288,9606.ENSP00000361021,9606.ENSP00000400341,9606.ENSP00000410294,9606.ENSP00000418960,9606.ENSP00000419060,9606.ENSP00000484928,9606.ENSP00000495360,9606.ENSP00000500409	PLCG1,RRAS,ERBB2,TERT,NF1,PLXNB2,PTEN,FOXA2,FGFR2,BRCA1,BRAF,CDH4,CTNNB1,ARHGAP35
GO:0045934	Negative regulation of nucleobase-containing compound metabolic process	18	1562	0.56	0.63	7.46e-05	9606.ENSP00000228872,9606.ENSP00000256646,9606.ENSP00000262160,9606.ENSP00000262367,9606.ENSP00000264709,9606.ENSP00000269305,9606.ENSP00000278616,9606.ENSP00000309572,9606.ENSP00000358092,9606.ENSP00000362441,9606.ENSP00000406549,9606.ENSP00000410294,9606.ENSP00000418960,9606.ENSP00000437256,9606.ENSP00000439689,9606.ENSP00000493252,9606.ENSP00000494538,9606.ENSP00000495360	CDKN1B,NOTCH2,SMAD2,CREBBP,DNMT3A,TP53,ATM,TERT,PRDM1,ATRX,TAF1,FGFR2,BRCA1,DICER1,TRERF1,ZFHX3,CTCF,CTNNB1
GO:0051052	Regulation of DNA metabolic process	11	541	0.81	0.82	7.64e-05	9606.ENSP00000263967,9606.ENSP00000269305,9606.ENSP00000275493,9606.ENSP00000278616,9606.ENSP00000320485,9606.ENSP00000324804,9606.ENSP00000362441,9606.ENSP00000418960,9606.ENSP00000451828,9606.ENSP00000490491,9606.ENSP00000495360	PIK3CA,TP53,EGFR,ATM,ARID1A,PPP2R1A,ATRX,BRCA1,AKT1,ARID1B,CTNNB1
GO:0051093	Negative regulation of developmental process	14	933	0.68	0.72	7.69e-05	9606.ENSP00000228872,9606.ENSP00000256078,9606.ENSP00000269305,9606.ENSP00000269571,9606.ENSP00000275493,9606.ENSP00000351015,9606.ENSP00000360141,9606.ENSP00000361021,9606.ENSP00000400341,9606.ENSP00000428056,9606.ENSP00000437256,9606.ENSP00000474725,9606.ENSP00000493252,9606.ENSP00000495360	CDKN1B,KRAS,TP53,ERBB2,EGFR,NF1,GNAS,PTEN,FOXA2,PIK3R1,DICER1,FBXW7,ZFHX3,CTNNB1
GO:0043525	Positive regulation of neuron apoptotic process	5	54	1.47	1.2	8.35e-05	9606.ENSP00000269305,9606.ENSP00000278616,9606.ENSP00000351015,9606.ENSP00000474725,9606.ENSP00000495360	TP53,ATM,NF1,FBXW7,CTNNB1
GO:0040008	Regulation of growth	12	671	0.75	0.78	8.57e-05	9606.ENSP00000228872,9606.ENSP00000263967,9606.ENSP00000264501,9606.ENSP00000269305,9606.ENSP00000269571,9606.ENSP00000275493,9606.ENSP00000324804,9606.ENSP00000360141,9606.ENSP00000361021,9606.ENSP00000410294,9606.ENSP00000451828,9606.ENSP00000484928	CDKN1B,PIK3CA,KIAA1109,TP53,ERBB2,EGFR,PPP2R1A,GNAS,PTEN,FGFR2,AKT1,CDH4
GO:0042060	Wound healing	9	336	0.93	0.9	8.90e-05	9606.ENSP00000256646,9606.ENSP00000262160,9606.ENSP00000263967,9606.ENSP00000267101,9606.ENSP00000269571,9606.ENSP00000351015,9606.ENSP00000360141,9606.ENSP00000410294,9606.ENSP00000500409	NOTCH2,SMAD2,PIK3CA,ERBB3,ERBB2,NF1,GNAS,FGFR2,ARHGAP35
GO:0000904	Cell morphogenesis involved in differentiation	11	554	0.8	0.81	9.32e-05	9606.ENSP00000256646,9606.ENSP00000269571,9606.ENSP00000352288,9606.ENSP00000361021,9606.ENSP00000406229,9606.ENSP00000410294,9606.ENSP00000419060,9606.ENSP00000428056,9606.ENSP00000484928,9606.ENSP00000495360,9606.ENSP00000500409	NOTCH2,ERBB2,PLXNB2,PTEN,FAT1,FGFR2,BRAF,PIK3R1,CDH4,CTNNB1,ARHGAP35
GO:0010594	Regulation of endothelial cell migration	7	169	1.12	1.02	9.32e-05	9606.ENSP00000244007,9606.ENSP00000246792,9606.ENSP00000351015,9606.ENSP00000384570,9606.ENSP00000393312,9606.ENSP00000451828,9606.ENSP00000474725	PLCG1,RRAS,NF1,CARD10,FGFR1,AKT1,FBXW7
GO:0045596	Negative regulation of cell differentiation	12	685	0.75	0.76	0.0001	9606.ENSP00000256078,9606.ENSP00000269305,9606.ENSP00000269571,9606.ENSP00000275493,9606.ENSP00000351015,9606.ENSP00000361021,9606.ENSP00000400341,9606.ENSP00000428056,9606.ENSP00000437256,9606.ENSP00000474725,9606.ENSP00000493252,9606.ENSP00000495360	KRAS,TP53,ERBB2,EGFR,NF1,PTEN,FOXA2,PIK3R1,DICER1,FBXW7,ZFHX3,CTNNB1
GO:0051960	Regulation of nervous system development	10	447	0.85	0.84	0.0001	9606.ENSP00000256078,9606.ENSP00000269305,9606.ENSP00000351015,9606.ENSP00000352288,9606.ENSP00000361021,9606.ENSP00000419060,9606.ENSP00000437256,9606.ENSP00000451828,9606.ENSP00000484928,9606.ENSP00000495360	KRAS,TP53,NF1,PLXNB2,PTEN,BRAF,DICER1,AKT1,CDH4,CTNNB1
GO:0051253	Negative regulation of RNA metabolic process	17	1434	0.58	0.63	0.00011	9606.ENSP00000228872,9606.ENSP00000256646,9606.ENSP00000262160,9606.ENSP00000262367,9606.ENSP00000264709,9606.ENSP00000269305,9606.ENSP00000309572,9606.ENSP00000358092,9606.ENSP00000362441,9606.ENSP00000406549,9606.ENSP00000410294,9606.ENSP00000418960,9606.ENSP00000437256,9606.ENSP00000439689,9606.ENSP00000493252,9606.ENSP00000494538,9606.ENSP00000495360	CDKN1B,NOTCH2,SMAD2,CREBBP,DNMT3A,TP53,TERT,PRDM1,ATRX,TAF1,FGFR2,BRCA1,DICER1,TRERF1,ZFHX3,CTCF,CTNNB1
GO:0048699	Generation of neurons	15	1131	0.62	0.66	0.00013	9606.ENSP00000256646,9606.ENSP00000264709,9606.ENSP00000269305,9606.ENSP00000269571,9606.ENSP00000351015,9606.ENSP00000352288,9606.ENSP00000358092,9606.ENSP00000361021,9606.ENSP00000393312,9606.ENSP00000400341,9606.ENSP00000410294,9606.ENSP00000437256,9606.ENSP00000484928,9606.ENSP00000495360,9606.ENSP00000500409	NOTCH2,DNMT3A,TP53,ERBB2,NF1,PLXNB2,PRDM1,PTEN,FGFR1,FOXA2,FGFR2,DICER1,CDH4,CTNNB1,ARHGAP35
GO:0033077	T cell differentiation in thymus	5	63	1.4	1.11	0.00016	9606.ENSP00000269305,9606.ENSP00000269571,9606.ENSP00000380150,9606.ENSP00000419060,9606.ENSP00000495360	TP53,ERBB2,CARD11,BRAF,CTNNB1
GO:0045892	Negative regulation of transcription, DNA-templated	16	1322	0.58	0.62	0.00018	9606.ENSP00000228872,9606.ENSP00000256646,9606.ENSP00000262160,9606.ENSP00000262367,9606.ENSP00000264709,9606.ENSP00000269305,9606.ENSP00000358092,9606.ENSP00000362441,9606.ENSP00000406549,9606.ENSP00000410294,9606.ENSP00000418960,9606.ENSP00000437256,9606.ENSP00000439689,9606.ENSP00000493252,9606.ENSP00000494538,9606.ENSP00000495360	CDKN1B,NOTCH2,SMAD2,CREBBP,DNMT3A,TP53,PRDM1,ATRX,TAF1,FGFR2,BRCA1,DICER1,TRERF1,ZFHX3,CTCF,CTNNB1
GO:0046777	Protein autophosphorylation	7	189	1.07	0.94	0.00018	9606.ENSP00000269571,9606.ENSP00000275493,9606.ENSP00000278616,9606.ENSP00000393312,9606.ENSP00000406549,9606.ENSP00000410294,9606.ENSP00000451828	ERBB2,EGFR,ATM,FGFR1,TAF1,FGFR2,AKT1
GO:0050767	Regulation of neurogenesis	9	368	0.89	0.83	0.00018	9606.ENSP00000256078,9606.ENSP00000269305,9606.ENSP00000351015,9606.ENSP00000352288,9606.ENSP00000361021,9606.ENSP00000419060,9606.ENSP00000437256,9606.ENSP00000484928,9606.ENSP00000495360	KRAS,TP53,NF1,PLXNB2,PTEN,BRAF,DICER1,CDH4,CTNNB1
GO:0043410	Positive regulation of MAPK cascade	10	481	0.82	0.78	0.00019	9606.ENSP00000256646,9606.ENSP00000269571,9606.ENSP00000275493,9606.ENSP00000361021,9606.ENSP00000393312,9606.ENSP00000407586,9606.ENSP00000410294,9606.ENSP00000419060,9606.ENSP00000474725,9606.ENSP00000495360	NOTCH2,ERBB2,EGFR,PTEN,FGFR1,HRAS,FGFR2,BRAF,FBXW7,CTNNB1
GO:0006796	Phosphate-containing compound metabolic process	19	1877	0.51	0.56	0.00021	9606.ENSP00000228872,9606.ENSP00000244007,9606.ENSP00000262160,9606.ENSP00000263967,9606.ENSP00000267101,9606.ENSP00000269571,9606.ENSP00000275493,9606.ENSP00000278616,9606.ENSP00000324804,9606.ENSP00000357087,9606.ENSP00000361021,9606.ENSP00000380150,9606.ENSP00000393312,9606.ENSP00000394794,9606.ENSP00000406549,9606.ENSP00000410294,9606.ENSP00000419060,9606.ENSP00000428056,9606.ENSP00000451828	CDKN1B,PLCG1,SMAD2,PIK3CA,ERBB3,ERBB2,EGFR,ATM,PPP2R1A,DUSP23,PTEN,CARD11,FGFR1,PTPN13,TAF1,FGFR2,BRAF,PIK3R1,AKT1
GO:0007265	Ras protein signal transduction	7	194	1.06	0.92	0.00021	9606.ENSP00000246792,9606.ENSP00000256078,9606.ENSP00000269305,9606.ENSP00000351015,9606.ENSP00000358548,9606.ENSP00000407586,9606.ENSP00000500409	RRAS,KRAS,TP53,NF1,NRAS,HRAS,ARHGAP35
GO:0010648	Negative regulation of cell communication	16	1348	0.58	0.61	0.00021	9606.ENSP00000257430,9606.ENSP00000267101,9606.ENSP00000269305,9606.ENSP00000275493,9606.ENSP00000278616,9606.ENSP00000309572,9606.ENSP00000324804,9606.ENSP00000351015,9606.ENSP00000361021,9606.ENSP00000418960,9606.ENSP00000419060,9606.ENSP00000424571,9606.ENSP00000451828,9606.ENSP00000474725,9606.ENSP00000495360,9606.ENSP00000500409	APC,ERBB3,TP53,EGFR,ATM,TERT,PPP2R1A,NF1,PTEN,BRCA1,BRAF,FBN2,AKT1,FBXW7,CTNNB1,ARHGAP35
GO:0030098	Lymphocyte differentiation	8	279	0.96	0.87	0.00021	9606.ENSP00000256646,9606.ENSP00000269305,9606.ENSP00000269571,9606.ENSP00000278616,9606.ENSP00000380150,9606.ENSP00000419060,9606.ENSP00000428056,9606.ENSP00000495360	NOTCH2,TP53,ERBB2,ATM,CARD11,BRAF,PIK3R1,CTNNB1
GO:0040029	Regulation of gene expression, epigenetic	6	123	1.19	0.99	0.00021	9606.ENSP00000264709,9606.ENSP00000301067,9606.ENSP00000320485,9606.ENSP00000418960,9606.ENSP00000490491,9606.ENSP00000494538	DNMT3A,KMT2D,ARID1A,BRCA1,ARID1B,CTCF
GO:0007417	Central nervous system development	14	1035	0.63	0.64	0.00023	9606.ENSP00000256078,9606.ENSP00000269305,9606.ENSP00000269571,9606.ENSP00000275493,9606.ENSP00000278616,9606.ENSP00000351015,9606.ENSP00000352288,9606.ENSP00000361021,9606.ENSP00000362441,9606.ENSP00000406549,9606.ENSP00000410294,9606.ENSP00000493252,9606.ENSP00000495360,9606.ENSP00000500409	KRAS,TP53,ERBB2,EGFR,ATM,NF1,PLXNB2,PTEN,ATRX,TAF1,FGFR2,ZFHX3,CTNNB1,ARHGAP35
GO:0023057	Negative regulation of signaling	16	1354	0.57	0.6	0.00023	9606.ENSP00000257430,9606.ENSP00000267101,9606.ENSP00000269305,9606.ENSP00000275493,9606.ENSP00000278616,9606.ENSP00000309572,9606.ENSP00000324804,9606.ENSP00000351015,9606.ENSP00000361021,9606.ENSP00000418960,9606.ENSP00000419060,9606.ENSP00000424571,9606.ENSP00000451828,9606.ENSP00000474725,9606.ENSP00000495360,9606.ENSP00000500409	APC,ERBB3,TP53,EGFR,ATM,TERT,PPP2R1A,NF1,PTEN,BRCA1,BRAF,FBN2,AKT1,FBXW7,CTNNB1,ARHGAP35
GO:0071900	Regulation of protein serine/threonine kinase activity	9	386	0.87	0.8	0.00024	9606.ENSP00000228872,9606.ENSP00000257430,9606.ENSP00000269571,9606.ENSP00000275493,9606.ENSP00000351015,9606.ENSP00000361021,9606.ENSP00000393312,9606.ENSP00000407586,9606.ENSP00000451828	CDKN1B,APC,ERBB2,EGFR,NF1,PTEN,FGFR1,HRAS,AKT1
GO:0044085	Cellular component biogenesis	23	2702	0.43	0.5	0.00025	9606.ENSP00000218089,9606.ENSP00000226798,9606.ENSP00000257430,9606.ENSP00000262160,9606.ENSP00000262367,9606.ENSP00000264709,9606.ENSP00000269305,9606.ENSP00000275493,9606.ENSP00000301067,9606.ENSP00000311273,9606.ENSP00000324804,9606.ENSP00000352288,9606.ENSP00000352608,9606.ENSP00000355541,9606.ENSP00000361021,9606.ENSP00000362441,9606.ENSP00000380150,9606.ENSP00000384570,9606.ENSP00000406549,…	STAG2,FRG1,APC,SMAD2,CREBBP,DNMT3A,TP53,EGFR,KMT2D,DNAH7,PPP2R1A,PLXNB2,RYR1,HEATR1,PTEN,ATRX,CARD11,CARD10,TAF1,BRAF,DICER1,CTCF,CTNNB1
GO:0045670	Regulation of osteoclast differentiation	5	70	1.36	1.04	0.00025	9606.ENSP00000256646,9606.ENSP00000351015,9606.ENSP00000428056,9606.ENSP00000474725,9606.ENSP00000495360	NOTCH2,NF1,PIK3R1,FBXW7,CTNNB1
GO:0018193	Peptidyl-amino acid modification	13	900	0.66	0.66	0.00026	9606.ENSP00000262189,9606.ENSP00000262367,9606.ENSP00000267101,9606.ENSP00000269571,9606.ENSP00000275493,9606.ENSP00000278616,9606.ENSP00000301067,9606.ENSP00000358092,9606.ENSP00000393312,9606.ENSP00000406549,9606.ENSP00000410294,9606.ENSP00000419060,9606.ENSP00000451828	KMT2C,CREBBP,ERBB3,ERBB2,EGFR,ATM,KMT2D,PRDM1,FGFR1,TAF1,FGFR2,BRAF,AKT1
GO:0080134	Regulation of response to stress	16	1373	0.57	0.59	0.00026	9606.ENSP00000244007,9606.ENSP00000262367,9606.ENSP00000269305,9606.ENSP00000275493,9606.ENSP00000278616,9606.ENSP00000320485,9606.ENSP00000361021,9606.ENSP00000400341,9606.ENSP00000407586,9606.ENSP00000418960,9606.ENSP00000419060,9606.ENSP00000428056,9606.ENSP00000451828,9606.ENSP00000474725,9606.ENSP00000490491,9606.ENSP00000495360	PLCG1,CREBBP,TP53,EGFR,ATM,ARID1A,PTEN,FOXA2,HRAS,BRCA1,BRAF,PIK3R1,AKT1,FBXW7,ARID1B,CTNNB1
GO:0016477	Cell migration	13	903	0.66	0.65	0.00027	9606.ENSP00000244007,9606.ENSP00000246792,9606.ENSP00000257430,9606.ENSP00000263967,9606.ENSP00000275493,9606.ENSP00000351015,9606.ENSP00000361021,9606.ENSP00000393312,9606.ENSP00000406229,9606.ENSP00000428056,9606.ENSP00000451828,9606.ENSP00000495360,9606.ENSP00000500409	PLCG1,RRAS,APC,PIK3CA,EGFR,NF1,PTEN,FGFR1,FAT1,PIK3R1,AKT1,CTNNB1,ARHGAP35
GO:0031400	Negative regulation of protein modification process	10	506	0.8	0.75	0.00028	9606.ENSP00000228872,9606.ENSP00000257430,9606.ENSP00000324804,9606.ENSP00000351015,9606.ENSP00000361021,9606.ENSP00000394794,9606.ENSP00000406549,9606.ENSP00000418960,9606.ENSP00000451828,9606.ENSP00000495360	CDKN1B,APC,PPP2R1A,NF1,PTEN,PTPN13,TAF1,BRCA1,AKT1,CTNNB1
GO:0043065	Positive regulation of apoptotic process	10	507	0.8	0.75	0.00028	9606.ENSP00000244007,9606.ENSP00000256646,9606.ENSP00000257430,9606.ENSP00000269305,9606.ENSP00000278616,9606.ENSP00000324804,9606.ENSP00000351015,9606.ENSP00000361021,9606.ENSP00000474725,9606.ENSP00000495360	PLCG1,NOTCH2,APC,TP53,ATM,PPP2R1A,NF1,PTEN,FBXW7,CTNNB1
GO:0071407	Cellular response to organic cyclic compound	10	508	0.8	0.74	0.00028	9606.ENSP00000228872,9606.ENSP00000264709,9606.ENSP00000275493,9606.ENSP00000320485,9606.ENSP00000352608,9606.ENSP00000360141,9606.ENSP00000406549,9606.ENSP00000418960,9606.ENSP00000439689,9606.ENSP00000495360	CDKN1B,DNMT3A,EGFR,ARID1A,RYR1,GNAS,TAF1,BRCA1,TRERF1,CTNNB1
GO:1901698	Response to nitrogen compound	14	1058	0.62	0.63	0.00028	9606.ENSP00000228872,9606.ENSP00000257430,9606.ENSP00000263967,9606.ENSP00000264709,9606.ENSP00000269305,9606.ENSP00000275493,9606.ENSP00000352608,9606.ENSP00000360141,9606.ENSP00000362441,9606.ENSP00000406549,9606.ENSP00000418960,9606.ENSP00000428056,9606.ENSP00000451828,9606.ENSP00000495360	CDKN1B,APC,PIK3CA,DNMT3A,TP53,EGFR,RYR1,GNAS,ATRX,TAF1,BRCA1,PIK3R1,AKT1,CTNNB1
GO:1901701	Cellular response to oxygen-containing compound	14	1057	0.62	0.63	0.00028	9606.ENSP00000257430,9606.ENSP00000263967,9606.ENSP00000264709,9606.ENSP00000269305,9606.ENSP00000275493,9606.ENSP00000278616,9606.ENSP00000360141,9606.ENSP00000406549,9606.ENSP00000410294,9606.ENSP00000418960,9606.ENSP00000428056,9606.ENSP00000439689,9606.ENSP00000451828,9606.ENSP00000495360	APC,PIK3CA,DNMT3A,TP53,EGFR,ATM,GNAS,TAF1,FGFR2,BRCA1,PIK3R1,TRERF1,AKT1,CTNNB1
GO:0048870	Cell motility	14	1061	0.62	0.63	0.00029	9606.ENSP00000244007,9606.ENSP00000246792,9606.ENSP00000257430,9606.ENSP00000263967,9606.ENSP00000275493,9606.ENSP00000311273,9606.ENSP00000351015,9606.ENSP00000361021,9606.ENSP00000393312,9606.ENSP00000406229,9606.ENSP00000428056,9606.ENSP00000451828,9606.ENSP00000495360,9606.ENSP00000500409	PLCG1,RRAS,APC,PIK3CA,EGFR,DNAH7,NF1,PTEN,FGFR1,FAT1,PIK3R1,AKT1,CTNNB1,ARHGAP35
GO:0009987	Cellular process	60	14826	0.11	0.3	0.00032	9606.ENSP00000218089,9606.ENSP00000226798,9606.ENSP00000228872,9606.ENSP00000244007,9606.ENSP00000246792,9606.ENSP00000256078,9606.ENSP00000256646,9606.ENSP00000257430,9606.ENSP00000262160,9606.ENSP00000262189,9606.ENSP00000262367,9606.ENSP00000263967,9606.ENSP00000264501,9606.ENSP00000264709,9606.ENSP00000267101,9606.ENSP00000269305,9606.ENSP00000269571,9606.ENSP00000275493,9606.ENSP00000278616,…	STAG2,FRG1,CDKN1B,PLCG1,RRAS,KRAS,NOTCH2,APC,SMAD2,KMT2C,CREBBP,PIK3CA,KIAA1109,DNMT3A,ERBB3,TP53,ERBB2,EGFR,ATM,KMT2D,TERT,DNAH7,ARID1A,PPP2R1A,TAS1R1,NF1,PLXNB2,RYR1,HEATR1,DUSP23,PRDM1,NRAS,GNAS,PTEN,ATRX,GCNA,TAS2R31,SPOP,CARD11,CARD10,FGFR1,PTPN13,FOXA2,FAT1,TAF1,HRAS,FGFR2,BRCA1,BRAF,FBN2,PIK3R1,DICER1,TRERF1,AKT1,FBXW7,CDH4,ARID1B,CTCF,CTNNB1,ARHGAP35
GO:2000134	Negative regulation of G1/S transition of mitotic cell cycle	5	75	1.33	1	0.00032	9606.ENSP00000228872,9606.ENSP00000257430,9606.ENSP00000269305,9606.ENSP00000278616,9606.ENSP00000361021	CDKN1B,APC,TP53,ATM,PTEN
GO:0045671	Negative regulation of osteoclast differentiation	4	33	1.59	1.07	0.00033	9606.ENSP00000351015,9606.ENSP00000428056,9606.ENSP00000474725,9606.ENSP00000495360	NF1,PIK3R1,FBXW7,CTNNB1
GO:0045930	Negative regulation of mitotic cell cycle	7	214	1.02	0.86	0.00035	9606.ENSP00000228872,9606.ENSP00000257430,9606.ENSP00000269305,9606.ENSP00000278616,9606.ENSP00000361021,9606.ENSP00000418960,9606.ENSP00000495360	CDKN1B,APC,TP53,ATM,PTEN,BRCA1,CTNNB1
GO:0051054	Positive regulation of DNA metabolic process	8	304	0.92	0.81	0.00035	9606.ENSP00000275493,9606.ENSP00000278616,9606.ENSP00000320485,9606.ENSP00000362441,9606.ENSP00000418960,9606.ENSP00000451828,9606.ENSP00000490491,9606.ENSP00000495360	EGFR,ATM,ARID1A,ATRX,BRCA1,AKT1,ARID1B,CTNNB1
GO:0070374	Positive regulation of ERK1 and ERK2 cascade	7	213	1.02	0.86	0.00035	9606.ENSP00000256646,9606.ENSP00000275493,9606.ENSP00000361021,9606.ENSP00000407586,9606.ENSP00000410294,9606.ENSP00000419060,9606.ENSP00000474725	NOTCH2,EGFR,PTEN,HRAS,FGFR2,BRAF,FBXW7
GO:0031327	Negative regulation of cellular biosynthetic process	17	1592	0.53	0.56	0.00036	9606.ENSP00000228872,9606.ENSP00000256646,9606.ENSP00000262160,9606.ENSP00000262367,9606.ENSP00000264709,9606.ENSP00000269305,9606.ENSP00000358092,9606.ENSP00000362441,9606.ENSP00000406549,9606.ENSP00000410294,9606.ENSP00000418960,9606.ENSP00000437256,9606.ENSP00000439689,9606.ENSP00000474725,9606.ENSP00000493252,9606.ENSP00000494538,9606.ENSP00000495360	CDKN1B,NOTCH2,SMAD2,CREBBP,DNMT3A,TP53,PRDM1,ATRX,TAF1,FGFR2,BRCA1,DICER1,TRERF1,FBXW7,ZFHX3,CTCF,CTNNB1
GO:0009968	Negative regulation of signal transduction	15	1252	0.58	0.59	0.00038	9606.ENSP00000257430,9606.ENSP00000267101,9606.ENSP00000269305,9606.ENSP00000275493,9606.ENSP00000278616,9606.ENSP00000309572,9606.ENSP00000324804,9606.ENSP00000351015,9606.ENSP00000361021,9606.ENSP00000418960,9606.ENSP00000424571,9606.ENSP00000451828,9606.ENSP00000474725,9606.ENSP00000495360,9606.ENSP00000500409	APC,ERBB3,TP53,EGFR,ATM,TERT,PPP2R1A,NF1,PTEN,BRCA1,FBN2,AKT1,FBXW7,CTNNB1,ARHGAP35
GO:0030097	Hemopoiesis	11	655	0.73	0.68	0.00038	9606.ENSP00000246792,9606.ENSP00000256646,9606.ENSP00000269305,9606.ENSP00000269571,9606.ENSP00000278616,9606.ENSP00000351015,9606.ENSP00000380150,9606.ENSP00000410294,9606.ENSP00000419060,9606.ENSP00000428056,9606.ENSP00000495360	RRAS,NOTCH2,TP53,ERBB2,ATM,NF1,CARD11,FGFR2,BRAF,PIK3R1,CTNNB1
GO:0030335	Positive regulation of cell migration	10	529	0.78	0.72	0.00038	9606.ENSP00000244007,9606.ENSP00000246792,9606.ENSP00000257430,9606.ENSP00000275493,9606.ENSP00000278616,9606.ENSP00000309572,9606.ENSP00000393312,9606.ENSP00000407586,9606.ENSP00000428056,9606.ENSP00000451828	PLCG1,RRAS,APC,EGFR,ATM,TERT,FGFR1,HRAS,PIK3R1,AKT1
GO:0044237	Cellular metabolic process	38	6568	0.26	0.38	0.00038	9606.ENSP00000226798,9606.ENSP00000228872,9606.ENSP00000244007,9606.ENSP00000257430,9606.ENSP00000262160,9606.ENSP00000262189,9606.ENSP00000262367,9606.ENSP00000263967,9606.ENSP00000264709,9606.ENSP00000267101,9606.ENSP00000269305,9606.ENSP00000269571,9606.ENSP00000275493,9606.ENSP00000278616,9606.ENSP00000301067,9606.ENSP00000309572,9606.ENSP00000324804,9606.ENSP00000355541,9606.ENSP00000357087,…	FRG1,CDKN1B,PLCG1,APC,SMAD2,KMT2C,CREBBP,PIK3CA,DNMT3A,ERBB3,TP53,ERBB2,EGFR,ATM,KMT2D,TERT,PPP2R1A,HEATR1,DUSP23,PRDM1,PTEN,ATRX,GCNA,SPOP,CARD11,FGFR1,PTPN13,TAF1,HRAS,FGFR2,BRCA1,BRAF,PIK3R1,DICER1,AKT1,FBXW7,CTCF,CTNNB1
GO:0060251	Regulation of glial cell proliferation	4	35	1.56	1.04	0.0004	9606.ENSP00000256078,9606.ENSP00000269305,9606.ENSP00000351015,9606.ENSP00000437256	KRAS,TP53,NF1,DICER1
GO:0001942	Hair follicle development	5	80	1.3	0.97	0.00041	9606.ENSP00000275493,9606.ENSP00000351015,9606.ENSP00000360141,9606.ENSP00000410294,9606.ENSP00000495360	EGFR,NF1,GNAS,FGFR2,CTNNB1
GO:0048514	Blood vessel morphogenesis	9	419	0.83	0.74	0.00042	9606.ENSP00000256646,9606.ENSP00000263967,9606.ENSP00000351015,9606.ENSP00000358092,9606.ENSP00000361021,9606.ENSP00000410294,9606.ENSP00000451828,9606.ENSP00000474725,9606.ENSP00000495360	NOTCH2,PIK3CA,NF1,PRDM1,PTEN,FGFR2,AKT1,FBXW7,CTNNB1
GO:0048585	Negative regulation of response to stimulus	17	1612	0.53	0.55	0.00042	9606.ENSP00000244007,9606.ENSP00000257430,9606.ENSP00000267101,9606.ENSP00000269305,9606.ENSP00000275493,9606.ENSP00000278616,9606.ENSP00000309572,9606.ENSP00000324804,9606.ENSP00000351015,9606.ENSP00000361021,9606.ENSP00000400341,9606.ENSP00000418960,9606.ENSP00000424571,9606.ENSP00000451828,9606.ENSP00000474725,9606.ENSP00000495360,9606.ENSP00000500409	PLCG1,APC,ERBB3,TP53,EGFR,ATM,TERT,PPP2R1A,NF1,PTEN,FOXA2,BRCA1,FBN2,AKT1,FBXW7,CTNNB1,ARHGAP35
GO:0090287	Regulation of cellular response to growth factor stimulus	8	314	0.91	0.79	0.00042	9606.ENSP00000256646,9606.ENSP00000262160,9606.ENSP00000262367,9606.ENSP00000269305,9606.ENSP00000351015,9606.ENSP00000393312,9606.ENSP00000424571,9606.ENSP00000495360	NOTCH2,SMAD2,CREBBP,TP53,NF1,FGFR1,FBN2,CTNNB1
GO:0035108	Limb morphogenesis	6	144	1.12	0.89	0.00044	9606.ENSP00000256646,9606.ENSP00000262367,9606.ENSP00000362441,9606.ENSP00000410294,9606.ENSP00000424571,9606.ENSP00000495360	NOTCH2,CREBBP,ATRX,FGFR2,FBN2,CTNNB1
GO:0045936	Negative regulation of phosphate metabolic process	9	424	0.83	0.74	0.00045	9606.ENSP00000228872,9606.ENSP00000257430,9606.ENSP00000269305,9606.ENSP00000324804,9606.ENSP00000351015,9606.ENSP00000361021,9606.ENSP00000394794,9606.ENSP00000400341,9606.ENSP00000451828	CDKN1B,APC,TP53,PPP2R1A,NF1,PTEN,PTPN13,FOXA2,AKT1
GO:0097190	Apoptotic signaling pathway	8	318	0.9	0.78	0.00045	9606.ENSP00000267101,9606.ENSP00000269305,9606.ENSP00000278616,9606.ENSP00000351015,9606.ENSP00000407586,9606.ENSP00000418960,9606.ENSP00000428056,9606.ENSP00000495360	ERBB3,TP53,ATM,NF1,HRAS,BRCA1,PIK3R1,CTNNB1
GO:0010243	Response to organonitrogen compound	13	963	0.63	0.61	0.00048	9606.ENSP00000228872,9606.ENSP00000257430,9606.ENSP00000263967,9606.ENSP00000264709,9606.ENSP00000269305,9606.ENSP00000275493,9606.ENSP00000352608,9606.ENSP00000360141,9606.ENSP00000406549,9606.ENSP00000418960,9606.ENSP00000428056,9606.ENSP00000451828,9606.ENSP00000495360	CDKN1B,APC,PIK3CA,DNMT3A,TP53,EGFR,RYR1,GNAS,TAF1,BRCA1,PIK3R1,AKT1,CTNNB1
GO:0060341	Regulation of cellular localization	13	963	0.63	0.61	0.00048	9606.ENSP00000257430,9606.ENSP00000269571,9606.ENSP00000275493,9606.ENSP00000309572,9606.ENSP00000351015,9606.ENSP00000361021,9606.ENSP00000384570,9606.ENSP00000400341,9606.ENSP00000407586,9606.ENSP00000428056,9606.ENSP00000451828,9606.ENSP00000474725,9606.ENSP00000495360	APC,ERBB2,EGFR,TERT,NF1,PTEN,CARD10,FOXA2,HRAS,PIK3R1,AKT1,FBXW7,CTNNB1
GO:0007422	Peripheral nervous system development	5	84	1.28	0.94	0.00049	9606.ENSP00000267101,9606.ENSP00000269571,9606.ENSP00000351015,9606.ENSP00000437256,9606.ENSP00000451828	ERBB3,ERBB2,NF1,DICER1,AKT1
GO:0016310	Phosphorylation	13	966	0.63	0.61	0.00049	9606.ENSP00000228872,9606.ENSP00000262160,9606.ENSP00000263967,9606.ENSP00000267101,9606.ENSP00000269571,9606.ENSP00000275493,9606.ENSP00000278616,9606.ENSP00000393312,9606.ENSP00000406549,9606.ENSP00000410294,9606.ENSP00000419060,9606.ENSP00000428056,9606.ENSP00000451828	CDKN1B,SMAD2,PIK3CA,ERBB3,ERBB2,EGFR,ATM,FGFR1,TAF1,FGFR2,BRAF,PIK3R1,AKT1
GO:0002683	Negative regulation of immune system process	9	433	0.82	0.72	0.00051	9606.ENSP00000244007,9606.ENSP00000269571,9606.ENSP00000278616,9606.ENSP00000351015,9606.ENSP00000361021,9606.ENSP00000428056,9606.ENSP00000451828,9606.ENSP00000474725,9606.ENSP00000495360	PLCG1,ERBB2,ATM,NF1,PTEN,PIK3R1,AKT1,FBXW7,CTNNB1
GO:0048661	Positive regulation of smooth muscle cell proliferation	5	85	1.27	0.94	0.00051	9606.ENSP00000263967,9606.ENSP00000309572,9606.ENSP00000351015,9606.ENSP00000410294,9606.ENSP00000451828	PIK3CA,TERT,NF1,FGFR2,AKT1
GO:0031647	Regulation of protein stability	8	328	0.89	0.76	0.00053	9606.ENSP00000256078,9606.ENSP00000262367,9606.ENSP00000269305,9606.ENSP00000309572,9606.ENSP00000361021,9606.ENSP00000406549,9606.ENSP00000428056,9606.ENSP00000474725	KRAS,CREBBP,TP53,TERT,PTEN,TAF1,PIK3R1,FBXW7
GO:0014037	Schwann cell differentiation	4	39	1.51	1	0.00054	9606.ENSP00000267101,9606.ENSP00000351015,9606.ENSP00000437256,9606.ENSP00000451828	ERBB3,NF1,DICER1,AKT1
GO:0001775	Cell activation	11	693	0.7	0.65	0.00057	9606.ENSP00000256646,9606.ENSP00000263967,9606.ENSP00000269305,9606.ENSP00000269571,9606.ENSP00000278616,9606.ENSP00000360141,9606.ENSP00000361021,9606.ENSP00000380150,9606.ENSP00000419060,9606.ENSP00000428056,9606.ENSP00000495360	NOTCH2,PIK3CA,TP53,ERBB2,ATM,GNAS,PTEN,CARD11,BRAF,PIK3R1,CTNNB1
GO:0043524	Negative regulation of neuron apoptotic process	6	153	1.1	0.86	0.00057	9606.ENSP00000256078,9606.ENSP00000263967,9606.ENSP00000267101,9606.ENSP00000309572,9606.ENSP00000407586,9606.ENSP00000419060	KRAS,PIK3CA,ERBB3,TERT,HRAS,BRAF
GO:0048145	Regulation of fibroblast proliferation	5	89	1.25	0.91	0.00061	9606.ENSP00000269305,9606.ENSP00000275493,9606.ENSP00000351015,9606.ENSP00000407586,9606.ENSP00000495360	TP53,EGFR,NF1,HRAS,CTNNB1
GO:0014014	Negative regulation of gliogenesis	4	41	1.49	0.97	0.00064	9606.ENSP00000269305,9606.ENSP00000351015,9606.ENSP00000437256,9606.ENSP00000495360	TP53,NF1,DICER1,CTNNB1
GO:0022607	Cellular component assembly	21	2467	0.43	0.47	0.00064	9606.ENSP00000218089,9606.ENSP00000257430,9606.ENSP00000262160,9606.ENSP00000262367,9606.ENSP00000264709,9606.ENSP00000269305,9606.ENSP00000275493,9606.ENSP00000301067,9606.ENSP00000311273,9606.ENSP00000324804,9606.ENSP00000352288,9606.ENSP00000352608,9606.ENSP00000361021,9606.ENSP00000362441,9606.ENSP00000380150,9606.ENSP00000384570,9606.ENSP00000406549,9606.ENSP00000419060,9606.ENSP00000437256,…	STAG2,APC,SMAD2,CREBBP,DNMT3A,TP53,EGFR,KMT2D,DNAH7,PPP2R1A,PLXNB2,RYR1,PTEN,ATRX,CARD11,CARD10,TAF1,BRAF,DICER1,CTCF,CTNNB1
GO:0034644	Cellular response to UV	5	90	1.25	0.9	0.00064	9606.ENSP00000262367,9606.ENSP00000269305,9606.ENSP00000406549,9606.ENSP00000428056,9606.ENSP00000474725	CREBBP,TP53,TAF1,PIK3R1,FBXW7
GO:0022414	Reproductive process	16	1504	0.53	0.53	0.00067	9606.ENSP00000218089,9606.ENSP00000228872,9606.ENSP00000256646,9606.ENSP00000264709,9606.ENSP00000275493,9606.ENSP00000278616,9606.ENSP00000301067,9606.ENSP00000324804,9606.ENSP00000358092,9606.ENSP00000360141,9606.ENSP00000361021,9606.ENSP00000362441,9606.ENSP00000410294,9606.ENSP00000424571,9606.ENSP00000451828,9606.ENSP00000495360	STAG2,CDKN1B,NOTCH2,DNMT3A,EGFR,ATM,KMT2D,PPP2R1A,PRDM1,GNAS,PTEN,ATRX,FGFR2,FBN2,AKT1,CTNNB1
GO:0032880	Regulation of protein localization	12	852	0.65	0.61	0.00068	9606.ENSP00000257430,9606.ENSP00000269571,9606.ENSP00000275493,9606.ENSP00000309572,9606.ENSP00000351015,9606.ENSP00000384570,9606.ENSP00000400341,9606.ENSP00000407586,9606.ENSP00000428056,9606.ENSP00000451828,9606.ENSP00000474725,9606.ENSP00000495360	APC,ERBB2,EGFR,TERT,NF1,CARD10,FOXA2,HRAS,PIK3R1,AKT1,FBXW7,CTNNB1
GO:0048592	Eye morphogenesis	6	159	1.08	0.83	0.00068	9606.ENSP00000256646,9606.ENSP00000351015,9606.ENSP00000358092,9606.ENSP00000406229,9606.ENSP00000424571,9606.ENSP00000495360	NOTCH2,NF1,PRDM1,FAT1,FBN2,CTNNB1
GO:0071364	Cellular response to epidermal growth factor stimulus	4	42	1.48	0.96	0.00068	9606.ENSP00000244007,9606.ENSP00000269571,9606.ENSP00000275493,9606.ENSP00000451828	PLCG1,ERBB2,EGFR,AKT1
GO:0007423	Sensory organ development	10	577	0.74	0.66	0.00069	9606.ENSP00000228872,9606.ENSP00000256646,9606.ENSP00000275493,9606.ENSP00000351015,9606.ENSP00000358092,9606.ENSP00000406229,9606.ENSP00000410294,9606.ENSP00000424571,9606.ENSP00000495360,9606.ENSP00000500409	CDKN1B,NOTCH2,EGFR,NF1,PRDM1,FAT1,FGFR2,FBN2,CTNNB1,ARHGAP35
GO:0048568	Embryonic organ development	9	454	0.8	0.69	0.00069	9606.ENSP00000256646,9606.ENSP00000262160,9606.ENSP00000269305,9606.ENSP00000275493,9606.ENSP00000358092,9606.ENSP00000410294,9606.ENSP00000424571,9606.ENSP00000451828,9606.ENSP00000495360	NOTCH2,SMAD2,TP53,EGFR,PRDM1,FGFR2,FBN2,AKT1,CTNNB1
GO:0010828	Positive regulation of glucose transmembrane transport	4	43	1.47	0.95	0.00072	9606.ENSP00000309572,9606.ENSP00000419060,9606.ENSP00000428056,9606.ENSP00000451828	TERT,BRAF,PIK3R1,AKT1
GO:0046649	Lymphocyte activation	9	457	0.8	0.69	0.00072	9606.ENSP00000256646,9606.ENSP00000269305,9606.ENSP00000269571,9606.ENSP00000278616,9606.ENSP00000361021,9606.ENSP00000380150,9606.ENSP00000419060,9606.ENSP00000428056,9606.ENSP00000495360	NOTCH2,TP53,ERBB2,ATM,PTEN,CARD11,BRAF,PIK3R1,CTNNB1
GO:0014070	Response to organic cyclic compound	12	861	0.65	0.6	0.00073	9606.ENSP00000228872,9606.ENSP00000262160,9606.ENSP00000263967,9606.ENSP00000264709,9606.ENSP00000275493,9606.ENSP00000320485,9606.ENSP00000352608,9606.ENSP00000360141,9606.ENSP00000406549,9606.ENSP00000418960,9606.ENSP00000439689,9606.ENSP00000495360	CDKN1B,SMAD2,PIK3CA,DNMT3A,EGFR,ARID1A,RYR1,GNAS,TAF1,BRCA1,TRERF1,CTNNB1
GO:0001655	Urogenital system development	8	347	0.86	0.72	0.00074	9606.ENSP00000228872,9606.ENSP00000256646,9606.ENSP00000262160,9606.ENSP00000351015,9606.ENSP00000358092,9606.ENSP00000361021,9606.ENSP00000410294,9606.ENSP00000495360	CDKN1B,NOTCH2,SMAD2,NF1,PRDM1,PTEN,FGFR2,CTNNB1
GO:0009791	Post-embryonic development	5	94	1.23	0.88	0.00074	9606.ENSP00000262160,9606.ENSP00000278616,9606.ENSP00000358092,9606.ENSP00000362441,9606.ENSP00000410294	SMAD2,ATM,PRDM1,ATRX,FGFR2
GO:0031346	Positive regulation of cell projection organization	8	347	0.86	0.72	0.00074	9606.ENSP00000257430,9606.ENSP00000263967,9606.ENSP00000352288,9606.ENSP00000407586,9606.ENSP00000419060,9606.ENSP00000428056,9606.ENSP00000484928,9606.ENSP00000500409	APC,PIK3CA,PLXNB2,HRAS,BRAF,PIK3R1,CDH4,ARHGAP35
GO:1903829	Positive regulation of protein localization	9	461	0.79	0.68	0.00075	9606.ENSP00000257430,9606.ENSP00000269571,9606.ENSP00000275493,9606.ENSP00000309572,9606.ENSP00000384570,9606.ENSP00000407586,9606.ENSP00000428056,9606.ENSP00000451828,9606.ENSP00000474725	APC,ERBB2,EGFR,TERT,CARD10,HRAS,PIK3R1,AKT1,FBXW7
GO:0030330	DNA damage response, signal transduction by p53 class mediator	4	44	1.46	0.94	0.00077	9606.ENSP00000228872,9606.ENSP00000269305,9606.ENSP00000278616,9606.ENSP00000362441	CDKN1B,TP53,ATM,ATRX
GO:0003006	Developmental process involved in reproduction	13	1023	0.61	0.57	0.00079	9606.ENSP00000228872,9606.ENSP00000256646,9606.ENSP00000264709,9606.ENSP00000275493,9606.ENSP00000278616,9606.ENSP00000301067,9606.ENSP00000358092,9606.ENSP00000361021,9606.ENSP00000362441,9606.ENSP00000410294,9606.ENSP00000424571,9606.ENSP00000451828,9606.ENSP00000495360	CDKN1B,NOTCH2,DNMT3A,EGFR,ATM,KMT2D,PRDM1,PTEN,ATRX,FGFR2,FBN2,AKT1,CTNNB1
GO:0010639	Negative regulation of organelle organization	8	351	0.86	0.72	0.00079	9606.ENSP00000257430,9606.ENSP00000263967,9606.ENSP00000269305,9606.ENSP00000278616,9606.ENSP00000362441,9606.ENSP00000418960,9606.ENSP00000428056,9606.ENSP00000451828	APC,PIK3CA,TP53,ATM,ATRX,BRCA1,PIK3R1,AKT1
GO:0048598	Embryonic morphogenesis	10	590	0.73	0.65	0.00079	9606.ENSP00000256646,9606.ENSP00000262160,9606.ENSP00000262367,9606.ENSP00000269305,9606.ENSP00000352288,9606.ENSP00000400341,9606.ENSP00000410294,9606.ENSP00000424571,9606.ENSP00000495360,9606.ENSP00000500409	NOTCH2,SMAD2,CREBBP,TP53,PLXNB2,FOXA2,FGFR2,FBN2,CTNNB1,ARHGAP35
GO:0001938	Positive regulation of endothelial cell proliferation	5	96	1.22	0.87	0.0008	9606.ENSP00000244007,9606.ENSP00000351015,9606.ENSP00000358548,9606.ENSP00000393312,9606.ENSP00000451828	PLCG1,NF1,NRAS,FGFR1,AKT1
GO:0097305	Response to alcohol	7	252	0.95	0.76	0.0008	9606.ENSP00000262160,9606.ENSP00000264709,9606.ENSP00000360141,9606.ENSP00000410294,9606.ENSP00000418960,9606.ENSP00000451828,9606.ENSP00000495360	SMAD2,DNMT3A,GNAS,FGFR2,BRCA1,AKT1,CTNNB1
GO:0097306	Cellular response to alcohol	5	96	1.22	0.87	0.0008	9606.ENSP00000264709,9606.ENSP00000360141,9606.ENSP00000418960,9606.ENSP00000451828,9606.ENSP00000495360	DNMT3A,GNAS,BRCA1,AKT1,CTNNB1
GO:0002684	Positive regulation of immune system process	12	874	0.64	0.59	0.00082	9606.ENSP00000244007,9606.ENSP00000256646,9606.ENSP00000262367,9606.ENSP00000263967,9606.ENSP00000320485,9606.ENSP00000351015,9606.ENSP00000380150,9606.ENSP00000407586,9606.ENSP00000419060,9606.ENSP00000428056,9606.ENSP00000451828,9606.ENSP00000490491	PLCG1,NOTCH2,CREBBP,PIK3CA,ARID1A,NF1,CARD11,HRAS,BRAF,PIK3R1,AKT1,ARID1B
GO:0033044	Regulation of chromosome organization	7	253	0.94	0.76	0.00082	9606.ENSP00000257430,9606.ENSP00000278616,9606.ENSP00000320485,9606.ENSP00000362441,9606.ENSP00000490491,9606.ENSP00000494538,9606.ENSP00000495360	APC,ATM,ARID1A,ATRX,ARID1B,CTCF,CTNNB1
GO:1901991	Negative regulation of mitotic cell cycle phase transition	6	167	1.06	0.81	0.00082	9606.ENSP00000228872,9606.ENSP00000257430,9606.ENSP00000269305,9606.ENSP00000278616,9606.ENSP00000361021,9606.ENSP00000418960	CDKN1B,APC,TP53,ATM,PTEN,BRCA1
GO:0051241	Negative regulation of multicellular organismal process	13	1035	0.6	0.57	0.00086	9606.ENSP00000228872,9606.ENSP00000269305,9606.ENSP00000269571,9606.ENSP00000275493,9606.ENSP00000351015,9606.ENSP00000360141,9606.ENSP00000361021,9606.ENSP00000384570,9606.ENSP00000400341,9606.ENSP00000428056,9606.ENSP00000437256,9606.ENSP00000474725,9606.ENSP00000495360	CDKN1B,TP53,ERBB2,EGFR,NF1,GNAS,PTEN,CARD10,FOXA2,PIK3R1,DICER1,FBXW7,CTNNB1
GO:1901700	Response to oxygen-containing compound	16	1547	0.52	0.52	0.00086	9606.ENSP00000228872,9606.ENSP00000257430,9606.ENSP00000262160,9606.ENSP00000263967,9606.ENSP00000264709,9606.ENSP00000269305,9606.ENSP00000275493,9606.ENSP00000278616,9606.ENSP00000360141,9606.ENSP00000406549,9606.ENSP00000410294,9606.ENSP00000418960,9606.ENSP00000428056,9606.ENSP00000439689,9606.ENSP00000451828,9606.ENSP00000495360	CDKN1B,APC,SMAD2,PIK3CA,DNMT3A,TP53,EGFR,ATM,GNAS,TAF1,FGFR2,BRCA1,PIK3R1,TRERF1,AKT1,CTNNB1
GO:0006468	Protein phosphorylation	11	736	0.68	0.61	0.00087	9606.ENSP00000262160,9606.ENSP00000267101,9606.ENSP00000269571,9606.ENSP00000275493,9606.ENSP00000278616,9606.ENSP00000393312,9606.ENSP00000406549,9606.ENSP00000410294,9606.ENSP00000419060,9606.ENSP00000428056,9606.ENSP00000451828	SMAD2,ERBB3,ERBB2,EGFR,ATM,FGFR1,TAF1,FGFR2,BRAF,PIK3R1,AKT1
GO:0045786	Negative regulation of cell cycle	8	359	0.85	0.7	0.00088	9606.ENSP00000228872,9606.ENSP00000257430,9606.ENSP00000269305,9606.ENSP00000278616,9606.ENSP00000361021,9606.ENSP00000362441,9606.ENSP00000418960,9606.ENSP00000495360	CDKN1B,APC,TP53,ATM,PTEN,ATRX,BRCA1,CTNNB1
GO:0050673	Epithelial cell proliferation	6	170	1.05	0.8	0.00088	9606.ENSP00000228872,9606.ENSP00000256646,9606.ENSP00000275493,9606.ENSP00000351015,9606.ENSP00000410294,9606.ENSP00000495360	CDKN1B,NOTCH2,EGFR,NF1,FGFR2,CTNNB1
GO:0030217	T cell differentiation	6	171	1.05	0.79	0.00091	9606.ENSP00000269305,9606.ENSP00000269571,9606.ENSP00000380150,9606.ENSP00000419060,9606.ENSP00000428056,9606.ENSP00000495360	TP53,ERBB2,CARD11,BRAF,PIK3R1,CTNNB1
GO:0048812	Neuron projection morphogenesis	9	477	0.78	0.66	0.00092	9606.ENSP00000256646,9606.ENSP00000269571,9606.ENSP00000352288,9606.ENSP00000361021,9606.ENSP00000410294,9606.ENSP00000437256,9606.ENSP00000484928,9606.ENSP00000495360,9606.ENSP00000500409	NOTCH2,ERBB2,PLXNB2,PTEN,FGFR2,DICER1,CDH4,CTNNB1,ARHGAP35
GO:0014013	Regulation of gliogenesis	5	101	1.2	0.85	0.00096	9606.ENSP00000256078,9606.ENSP00000269305,9606.ENSP00000351015,9606.ENSP00000437256,9606.ENSP00000495360	KRAS,TP53,NF1,DICER1,CTNNB1
GO:0051130	Positive regulation of cellular component organization	13	1049	0.6	0.56	0.00096	9606.ENSP00000228872,9606.ENSP00000257430,9606.ENSP00000263967,9606.ENSP00000269305,9606.ENSP00000278616,9606.ENSP00000352288,9606.ENSP00000362441,9606.ENSP00000407586,9606.ENSP00000419060,9606.ENSP00000428056,9606.ENSP00000484928,9606.ENSP00000495360,9606.ENSP00000500409	CDKN1B,APC,PIK3CA,TP53,ATM,PLXNB2,ATRX,HRAS,BRAF,PIK3R1,CDH4,CTNNB1,ARHGAP35
GO:0030850	Prostate gland development	4	48	1.42	0.91	0.00099	9606.ENSP00000228872,9606.ENSP00000361021,9606.ENSP00000410294,9606.ENSP00000495360	CDKN1B,PTEN,FGFR2,CTNNB1
GO:0031641	Regulation of myelination	4	48	1.42	0.91	0.00099	9606.ENSP00000361021,9606.ENSP00000437256,9606.ENSP00000451828,9606.ENSP00000495360	PTEN,DICER1,AKT1,CTNNB1
GO:0048546	Digestive tract morphogenesis	4	48	1.42	0.91	0.00099	9606.ENSP00000262160,9606.ENSP00000275493,9606.ENSP00000410294,9606.ENSP00000495360	SMAD2,EGFR,FGFR2,CTNNB1
GO:0006325	Chromatin organization	10	612	0.72	0.62	0.001	9606.ENSP00000262189,9606.ENSP00000264709,9606.ENSP00000269305,9606.ENSP00000301067,9606.ENSP00000320485,9606.ENSP00000362441,9606.ENSP00000400341,9606.ENSP00000418960,9606.ENSP00000490491,9606.ENSP00000494538	KMT2C,DNMT3A,TP53,KMT2D,ARID1A,ATRX,FOXA2,BRCA1,ARID1B,CTCF
GO:0042326	Negative regulation of phosphorylation	8	368	0.84	0.69	0.001	9606.ENSP00000228872,9606.ENSP00000257430,9606.ENSP00000324804,9606.ENSP00000351015,9606.ENSP00000361021,9606.ENSP00000394794,9606.ENSP00000400341,9606.ENSP00000451828	CDKN1B,APC,PPP2R1A,NF1,PTEN,PTPN13,FOXA2,AKT1
GO:0006996	Organelle organization	25	3470	0.36	0.42	0.0011	9606.ENSP00000218089,9606.ENSP00000256078,9606.ENSP00000262189,9606.ENSP00000263967,9606.ENSP00000264709,9606.ENSP00000269305,9606.ENSP00000278616,9606.ENSP00000301067,9606.ENSP00000309572,9606.ENSP00000311273,9606.ENSP00000320485,9606.ENSP00000324804,9606.ENSP00000351015,9606.ENSP00000361021,9606.ENSP00000362441,9606.ENSP00000400341,9606.ENSP00000406229,9606.ENSP00000418960,9606.ENSP00000419060,…	STAG2,KRAS,KMT2C,PIK3CA,DNMT3A,TP53,ATM,KMT2D,TERT,DNAH7,ARID1A,PPP2R1A,NF1,PTEN,ATRX,FOXA2,FAT1,BRCA1,BRAF,AKT1,FBXW7,ARID1B,CTCF,CTNNB1,ARHGAP35
GO:0043170	Macromolecule metabolic process	34	5781	0.27	0.37	0.0011	9606.ENSP00000226798,9606.ENSP00000257430,9606.ENSP00000262160,9606.ENSP00000262189,9606.ENSP00000262367,9606.ENSP00000264709,9606.ENSP00000267101,9606.ENSP00000269305,9606.ENSP00000269571,9606.ENSP00000275493,9606.ENSP00000278616,9606.ENSP00000301067,9606.ENSP00000309572,9606.ENSP00000324804,9606.ENSP00000355541,9606.ENSP00000357087,9606.ENSP00000358092,9606.ENSP00000361021,9606.ENSP00000362441,…	FRG1,APC,SMAD2,KMT2C,CREBBP,DNMT3A,ERBB3,TP53,ERBB2,EGFR,ATM,KMT2D,TERT,PPP2R1A,HEATR1,DUSP23,PRDM1,PTEN,ATRX,GCNA,SPOP,FGFR1,PTPN13,TAF1,FGFR2,BRCA1,BRAF,PIK3R1,DICER1,TRERF1,AKT1,FBXW7,CTCF,CTNNB1
GO:0045580	Regulation of T cell differentiation	6	178	1.03	0.77	0.0011	9606.ENSP00000269571,9606.ENSP00000320485,9606.ENSP00000358092,9606.ENSP00000380150,9606.ENSP00000419060,9606.ENSP00000490491	ERBB2,ARID1A,PRDM1,CARD11,BRAF,ARID1B
GO:1905477	Positive regulation of protein localization to membrane	5	104	1.18	0.83	0.0011	9606.ENSP00000269571,9606.ENSP00000275493,9606.ENSP00000407586,9606.ENSP00000428056,9606.ENSP00000451828	ERBB2,EGFR,HRAS,PIK3R1,AKT1
GO:0001654	Eye development	8	382	0.82	0.67	0.0012	9606.ENSP00000256646,9606.ENSP00000275493,9606.ENSP00000351015,9606.ENSP00000358092,9606.ENSP00000406229,9606.ENSP00000424571,9606.ENSP00000495360,9606.ENSP00000500409	NOTCH2,EGFR,NF1,PRDM1,FAT1,FBN2,CTNNB1,ARHGAP35
GO:0010721	Negative regulation of cell development	6	181	1.02	0.76	0.0012	9606.ENSP00000269305,9606.ENSP00000351015,9606.ENSP00000361021,9606.ENSP00000437256,9606.ENSP00000474725,9606.ENSP00000495360	TP53,NF1,PTEN,DICER1,FBXW7,CTNNB1
GO:0010948	Negative regulation of cell cycle process	7	272	0.91	0.71	0.0012	9606.ENSP00000228872,9606.ENSP00000257430,9606.ENSP00000269305,9606.ENSP00000278616,9606.ENSP00000361021,9606.ENSP00000362441,9606.ENSP00000418960	CDKN1B,APC,TP53,ATM,PTEN,ATRX,BRCA1
GO:0044089	Positive regulation of cellular component biogenesis	9	500	0.76	0.64	0.0012	9606.ENSP00000228872,9606.ENSP00000257430,9606.ENSP00000263967,9606.ENSP00000269305,9606.ENSP00000278616,9606.ENSP00000407586,9606.ENSP00000419060,9606.ENSP00000428056,9606.ENSP00000500409	CDKN1B,APC,PIK3CA,TP53,ATM,HRAS,BRAF,PIK3R1,ARHGAP35
GO:0051348	Negative regulation of transferase activity	7	274	0.91	0.71	0.0012	9606.ENSP00000228872,9606.ENSP00000257430,9606.ENSP00000269305,9606.ENSP00000351015,9606.ENSP00000361021,9606.ENSP00000400341,9606.ENSP00000451828	CDKN1B,APC,TP53,NF1,PTEN,FOXA2,AKT1
GO:0060253	Negative regulation of glial cell proliferation	3	16	1.78	0.94	0.0012	9606.ENSP00000269305,9606.ENSP00000351015,9606.ENSP00000437256	TP53,NF1,DICER1
GO:0090399	Replicative senescence	3	16	1.78	0.94	0.0012	9606.ENSP00000269305,9606.ENSP00000278616,9606.ENSP00000309572	TP53,ATM,TERT
GO:0090596	Sensory organ morphogenesis	7	276	0.91	0.71	0.0012	9606.ENSP00000256646,9606.ENSP00000351015,9606.ENSP00000358092,9606.ENSP00000406229,9606.ENSP00000410294,9606.ENSP00000424571,9606.ENSP00000495360	NOTCH2,NF1,PRDM1,FAT1,FGFR2,FBN2,CTNNB1
GO:1902106	Negative regulation of leukocyte differentiation	5	107	1.17	0.82	0.0012	9606.ENSP00000269571,9606.ENSP00000351015,9606.ENSP00000428056,9606.ENSP00000474725,9606.ENSP00000495360	ERBB2,NF1,PIK3R1,FBXW7,CTNNB1
GO:0000079	Regulation of cyclin-dependent protein serine/threonine kinase activity	5	111	1.16	0.8	0.0013	9606.ENSP00000228872,9606.ENSP00000257430,9606.ENSP00000275493,9606.ENSP00000361021,9606.ENSP00000451828	CDKN1B,APC,EGFR,PTEN,AKT1
GO:0014066	Regulation of phosphatidylinositol 3-kinase signaling	5	109	1.16	0.8	0.0013	9606.ENSP00000267101,9606.ENSP00000275493,9606.ENSP00000361021,9606.ENSP00000393312,9606.ENSP00000394794	ERBB3,EGFR,PTEN,FGFR1,PTPN13
GO:0043414	Macromolecule methylation	7	278	0.9	0.7	0.0013	9606.ENSP00000262189,9606.ENSP00000262367,9606.ENSP00000264709,9606.ENSP00000301067,9606.ENSP00000358092,9606.ENSP00000362441,9606.ENSP00000494538	KMT2C,CREBBP,DNMT3A,KMT2D,PRDM1,ATRX,CTCF
GO:0120034	Positive regulation of plasma membrane bounded cell projection assembly	5	111	1.16	0.8	0.0013	9606.ENSP00000257430,9606.ENSP00000263967,9606.ENSP00000407586,9606.ENSP00000428056,9606.ENSP00000500409	APC,PIK3CA,HRAS,PIK3R1,ARHGAP35
GO:0120035	Regulation of plasma membrane bounded cell projection organization	10	635	0.7	0.6	0.0013	9606.ENSP00000257430,9606.ENSP00000263967,9606.ENSP00000352288,9606.ENSP00000361021,9606.ENSP00000407586,9606.ENSP00000419060,9606.ENSP00000428056,9606.ENSP00000451828,9606.ENSP00000484928,9606.ENSP00000500409	APC,PIK3CA,PLXNB2,PTEN,HRAS,BRAF,PIK3R1,AKT1,CDH4,ARHGAP35
GO:0001701	In utero embryonic development	8	393	0.81	0.65	0.0014	9606.ENSP00000256646,9606.ENSP00000262160,9606.ENSP00000269305,9606.ENSP00000275493,9606.ENSP00000358092,9606.ENSP00000410294,9606.ENSP00000451828,9606.ENSP00000495360	NOTCH2,SMAD2,TP53,EGFR,PRDM1,FGFR2,AKT1,CTNNB1
GO:0006349	Regulation of gene expression by genomic imprinting	3	17	1.75	0.92	0.0014	9606.ENSP00000264709,9606.ENSP00000418960,9606.ENSP00000494538	DNMT3A,BRCA1,CTCF
GO:0010518	Positive regulation of phospholipase activity	4	55	1.36	0.85	0.0014	9606.ENSP00000275493,9606.ENSP00000393312,9606.ENSP00000407586,9606.ENSP00000410294	EGFR,FGFR1,HRAS,FGFR2
GO:0030900	Forebrain development	8	391	0.81	0.65	0.0014	9606.ENSP00000256078,9606.ENSP00000275493,9606.ENSP00000351015,9606.ENSP00000361021,9606.ENSP00000362441,9606.ENSP00000410294,9606.ENSP00000495360,9606.ENSP00000500409	KRAS,EGFR,NF1,PTEN,ATRX,FGFR2,CTNNB1,ARHGAP35
GO:0031056	Regulation of histone modification	6	188	1.01	0.74	0.0014	9606.ENSP00000269305,9606.ENSP00000278616,9606.ENSP00000362441,9606.ENSP00000418960,9606.ENSP00000494538,9606.ENSP00000495360	TP53,ATM,ATRX,BRCA1,CTCF,CTNNB1
GO:0042113	B cell activation	6	189	1	0.74	0.0014	9606.ENSP00000256646,9606.ENSP00000269305,9606.ENSP00000278616,9606.ENSP00000361021,9606.ENSP00000380150,9606.ENSP00000428056	NOTCH2,TP53,ATM,PTEN,CARD11,PIK3R1
GO:0071901	Negative regulation of protein serine/threonine kinase activity	5	113	1.15	0.79	0.0014	9606.ENSP00000228872,9606.ENSP00000257430,9606.ENSP00000351015,9606.ENSP00000361021,9606.ENSP00000451828	CDKN1B,APC,NF1,PTEN,AKT1
GO:0007162	Negative regulation of cell adhesion	7	289	0.89	0.68	0.0015	9606.ENSP00000267101,9606.ENSP00000269571,9606.ENSP00000351015,9606.ENSP00000352288,9606.ENSP00000361021,9606.ENSP00000428056,9606.ENSP00000451828	ERBB3,ERBB2,NF1,PLXNB2,PTEN,PIK3R1,AKT1
GO:0016570	Histone modification	8	396	0.81	0.65	0.0015	9606.ENSP00000262189,9606.ENSP00000262367,9606.ENSP00000278616,9606.ENSP00000301067,9606.ENSP00000358092,9606.ENSP00000406549,9606.ENSP00000418960,9606.ENSP00000439689	KMT2C,CREBBP,ATM,KMT2D,PRDM1,TAF1,BRCA1,TRERF1
GO:0021782	Glial cell development	5	114	1.14	0.78	0.0015	9606.ENSP00000256078,9606.ENSP00000351015,9606.ENSP00000361021,9606.ENSP00000437256,9606.ENSP00000451828	KRAS,NF1,PTEN,DICER1,AKT1
GO:0038128	ERBB2 signaling pathway	3	18	1.72	0.9	0.0015	9606.ENSP00000267101,9606.ENSP00000269571,9606.ENSP00000275493	ERBB3,ERBB2,EGFR
GO:0042552	Myelination	5	114	1.14	0.78	0.0015	9606.ENSP00000269571,9606.ENSP00000351015,9606.ENSP00000361021,9606.ENSP00000437256,9606.ENSP00000451828	ERBB2,NF1,PTEN,DICER1,AKT1
GO:0045765	Regulation of angiogenesis	7	288	0.89	0.68	0.0015	9606.ENSP00000244007,9606.ENSP00000246792,9606.ENSP00000269571,9606.ENSP00000309572,9606.ENSP00000351015,9606.ENSP00000418960,9606.ENSP00000495360	PLCG1,RRAS,ERBB2,TERT,NF1,BRCA1,CTNNB1
GO:0043933	Protein-containing complex organization	15	1465	0.51	0.49	0.0016	9606.ENSP00000257430,9606.ENSP00000262160,9606.ENSP00000262367,9606.ENSP00000269305,9606.ENSP00000275493,9606.ENSP00000301067,9606.ENSP00000311273,9606.ENSP00000320485,9606.ENSP00000324804,9606.ENSP00000352608,9606.ENSP00000362441,9606.ENSP00000380150,9606.ENSP00000384570,9606.ENSP00000406549,9606.ENSP00000437256	APC,SMAD2,CREBBP,TP53,EGFR,KMT2D,DNAH7,ARID1A,PPP2R1A,RYR1,ATRX,CARD11,CARD10,TAF1,DICER1
GO:0000122	Negative regulation of transcription by RNA polymerase II	12	971	0.59	0.53	0.0018	9606.ENSP00000256646,9606.ENSP00000262367,9606.ENSP00000264709,9606.ENSP00000269305,9606.ENSP00000358092,9606.ENSP00000362441,9606.ENSP00000406549,9606.ENSP00000410294,9606.ENSP00000437256,9606.ENSP00000493252,9606.ENSP00000494538,9606.ENSP00000495360	NOTCH2,CREBBP,DNMT3A,TP53,PRDM1,ATRX,TAF1,FGFR2,DICER1,ZFHX3,CTCF,CTNNB1
GO:0010035	Response to inorganic substance	9	532	0.73	0.6	0.0018	9606.ENSP00000228872,9606.ENSP00000263967,9606.ENSP00000264709,9606.ENSP00000275493,9606.ENSP00000309572,9606.ENSP00000352608,9606.ENSP00000362441,9606.ENSP00000419060,9606.ENSP00000451828	CDKN1B,PIK3CA,DNMT3A,EGFR,TERT,RYR1,ATRX,BRAF,AKT1
GO:0042110	T cell activation	7	298	0.87	0.66	0.0018	9606.ENSP00000269305,9606.ENSP00000269571,9606.ENSP00000361021,9606.ENSP00000380150,9606.ENSP00000419060,9606.ENSP00000428056,9606.ENSP00000495360	TP53,ERBB2,PTEN,CARD11,BRAF,PIK3R1,CTNNB1
GO:0046686	Response to cadmium ion	4	59	1.33	0.82	0.0018	9606.ENSP00000228872,9606.ENSP00000275493,9606.ENSP00000309572,9606.ENSP00000451828	CDKN1B,EGFR,TERT,AKT1
GO:0065003	Protein-containing complex assembly	14	1303	0.53	0.5	0.0018	9606.ENSP00000257430,9606.ENSP00000262160,9606.ENSP00000262367,9606.ENSP00000269305,9606.ENSP00000275493,9606.ENSP00000301067,9606.ENSP00000311273,9606.ENSP00000324804,9606.ENSP00000352608,9606.ENSP00000362441,9606.ENSP00000380150,9606.ENSP00000384570,9606.ENSP00000406549,9606.ENSP00000437256	APC,SMAD2,CREBBP,TP53,EGFR,KMT2D,DNAH7,PPP2R1A,RYR1,ATRX,CARD11,CARD10,TAF1,DICER1
GO:0006977	DNA damage response, signal transduction by p53 class mediator resulting in cell cycle arrest	3	20	1.68	0.87	0.0019	9606.ENSP00000228872,9606.ENSP00000269305,9606.ENSP00000278616	CDKN1B,TP53,ATM
GO:0090398	Cellular senescence	4	60	1.33	0.81	0.0019	9606.ENSP00000228872,9606.ENSP00000269305,9606.ENSP00000278616,9606.ENSP00000407586	CDKN1B,TP53,ATM,HRAS
GO:0033993	Response to lipid	11	827	0.63	0.54	0.002	9606.ENSP00000228872,9606.ENSP00000262160,9606.ENSP00000263967,9606.ENSP00000264709,9606.ENSP00000275493,9606.ENSP00000278616,9606.ENSP00000320485,9606.ENSP00000410294,9606.ENSP00000439689,9606.ENSP00000451828,9606.ENSP00000495360	CDKN1B,SMAD2,PIK3CA,DNMT3A,EGFR,ATM,ARID1A,FGFR2,TRERF1,AKT1,CTNNB1
GO:0051493	Regulation of cytoskeleton organization	9	541	0.72	0.59	0.002	9606.ENSP00000228872,9606.ENSP00000256646,9606.ENSP00000257430,9606.ENSP00000263967,9606.ENSP00000407586,9606.ENSP00000418960,9606.ENSP00000419060,9606.ENSP00000428056,9606.ENSP00000500409	CDKN1B,NOTCH2,APC,PIK3CA,HRAS,BRCA1,BRAF,PIK3R1,ARHGAP35
GO:1904705	Regulation of vascular associated smooth muscle cell proliferation	4	61	1.32	0.8	0.002	9606.ENSP00000228872,9606.ENSP00000309572,9606.ENSP00000351015,9606.ENSP00000361021	CDKN1B,TERT,NF1,PTEN
GO:0007063	Regulation of sister chromatid cohesion	3	21	1.66	0.85	0.0022	9606.ENSP00000362441,9606.ENSP00000494538,9606.ENSP00000495360	ATRX,CTCF,CTNNB1
GO:0007093	Mitotic cell cycle checkpoint signaling	5	127	1.1	0.73	0.0022	9606.ENSP00000228872,9606.ENSP00000257430,9606.ENSP00000269305,9606.ENSP00000278616,9606.ENSP00000418960	CDKN1B,APC,TP53,ATM,BRCA1
GO:0021897	Forebrain astrocyte development	2	2	2.5	0.89	0.0022	9606.ENSP00000256078,9606.ENSP00000351015	KRAS,NF1
GO:0008286	Insulin receptor signaling pathway	4	64	1.3	0.78	0.0023	9606.ENSP00000257430,9606.ENSP00000263967,9606.ENSP00000428056,9606.ENSP00000451828	APC,PIK3CA,PIK3R1,AKT1
GO:0019538	Protein metabolic process	26	3910	0.32	0.38	0.0023	9606.ENSP00000257430,9606.ENSP00000262160,9606.ENSP00000262189,9606.ENSP00000262367,9606.ENSP00000264709,9606.ENSP00000267101,9606.ENSP00000269571,9606.ENSP00000275493,9606.ENSP00000278616,9606.ENSP00000301067,9606.ENSP00000324804,9606.ENSP00000357087,9606.ENSP00000358092,9606.ENSP00000361021,9606.ENSP00000377001,9606.ENSP00000393312,9606.ENSP00000394794,9606.ENSP00000406549,9606.ENSP00000410294,…	APC,SMAD2,KMT2C,CREBBP,DNMT3A,ERBB3,ERBB2,EGFR,ATM,KMT2D,PPP2R1A,DUSP23,PRDM1,PTEN,SPOP,FGFR1,PTPN13,TAF1,FGFR2,BRCA1,BRAF,PIK3R1,TRERF1,AKT1,FBXW7,CTNNB1
GO:0001558	Regulation of cell growth	8	428	0.77	0.6	0.0024	9606.ENSP00000228872,9606.ENSP00000264501,9606.ENSP00000269305,9606.ENSP00000269571,9606.ENSP00000275493,9606.ENSP00000324804,9606.ENSP00000451828,9606.ENSP00000484928	CDKN1B,KIAA1109,TP53,ERBB2,EGFR,PPP2R1A,AKT1,CDH4
GO:0030183	B cell differentiation	5	129	1.09	0.72	0.0024	9606.ENSP00000256646,9606.ENSP00000269305,9606.ENSP00000278616,9606.ENSP00000380150,9606.ENSP00000428056	NOTCH2,TP53,ATM,CARD11,PIK3R1
GO:0002376	Immune system process	18	2121	0.43	0.43	0.0025	9606.ENSP00000244007,9606.ENSP00000246792,9606.ENSP00000256646,9606.ENSP00000262367,9606.ENSP00000263967,9606.ENSP00000269305,9606.ENSP00000269571,9606.ENSP00000278616,9606.ENSP00000351015,9606.ENSP00000358092,9606.ENSP00000361021,9606.ENSP00000380150,9606.ENSP00000407586,9606.ENSP00000410294,9606.ENSP00000419060,9606.ENSP00000428056,9606.ENSP00000451828,9606.ENSP00000495360	PLCG1,RRAS,NOTCH2,CREBBP,PIK3CA,TP53,ERBB2,ATM,NF1,PRDM1,PTEN,CARD11,HRAS,FGFR2,BRAF,PIK3R1,AKT1,CTNNB1
GO:0048565	Digestive tract development	5	131	1.08	0.71	0.0025	9606.ENSP00000262160,9606.ENSP00000275493,9606.ENSP00000358092,9606.ENSP00000410294,9606.ENSP00000495360	SMAD2,EGFR,PRDM1,FGFR2,CTNNB1
GO:2001235	Positive regulation of apoptotic signaling pathway	5	130	1.09	0.72	0.0025	9606.ENSP00000269305,9606.ENSP00000324804,9606.ENSP00000351015,9606.ENSP00000361021,9606.ENSP00000474725	TP53,PPP2R1A,NF1,PTEN,FBXW7
GO:0048169	Regulation of long-term neuronal synaptic plasticity	3	23	1.62	0.82	0.0027	9606.ENSP00000256078,9606.ENSP00000351015,9606.ENSP00000407586	KRAS,NF1,HRAS
GO:0048638	Regulation of developmental growth	7	321	0.84	0.62	0.0027	9606.ENSP00000228872,9606.ENSP00000263967,9606.ENSP00000360141,9606.ENSP00000361021,9606.ENSP00000410294,9606.ENSP00000451828,9606.ENSP00000484928	CDKN1B,PIK3CA,GNAS,PTEN,FGFR2,AKT1,CDH4
GO:0048729	Tissue morphogenesis	9	565	0.7	0.56	0.0027	9606.ENSP00000256078,9606.ENSP00000256646,9606.ENSP00000262160,9606.ENSP00000275493,9606.ENSP00000352288,9606.ENSP00000406229,9606.ENSP00000410294,9606.ENSP00000495360,9606.ENSP00000500409	KRAS,NOTCH2,SMAD2,EGFR,PLXNB2,FAT1,FGFR2,CTNNB1,ARHGAP35
GO:0001525	Angiogenesis	7	325	0.84	0.61	0.0029	9606.ENSP00000256646,9606.ENSP00000263967,9606.ENSP00000351015,9606.ENSP00000361021,9606.ENSP00000410294,9606.ENSP00000451828,9606.ENSP00000495360	NOTCH2,PIK3CA,NF1,PTEN,FGFR2,AKT1,CTNNB1
GO:0042770	Signal transduction in response to DNA damage	5	135	1.07	0.7	0.0029	9606.ENSP00000228872,9606.ENSP00000269305,9606.ENSP00000278616,9606.ENSP00000362441,9606.ENSP00000418960	CDKN1B,TP53,ATM,ATRX,BRCA1
GO:0001933	Negative regulation of protein phosphorylation	7	326	0.83	0.61	0.003	9606.ENSP00000228872,9606.ENSP00000257430,9606.ENSP00000324804,9606.ENSP00000351015,9606.ENSP00000361021,9606.ENSP00000394794,9606.ENSP00000451828	CDKN1B,APC,PPP2R1A,NF1,PTEN,PTPN13,AKT1
GO:0036294	Cellular response to decreased oxygen levels	5	136	1.07	0.69	0.003	9606.ENSP00000264709,9606.ENSP00000269305,9606.ENSP00000309572,9606.ENSP00000361021,9606.ENSP00000451828	DNMT3A,TP53,TERT,PTEN,AKT1
GO:0050680	Negative regulation of epithelial cell proliferation	5	139	1.06	0.68	0.0032	9606.ENSP00000228872,9606.ENSP00000351015,9606.ENSP00000361021,9606.ENSP00000410294,9606.ENSP00000474725	CDKN1B,NF1,PTEN,FGFR2,FBXW7
GO:0050769	Positive regulation of neurogenesis	6	227	0.92	0.64	0.0032	9606.ENSP00000256078,9606.ENSP00000352288,9606.ENSP00000419060,9606.ENSP00000437256,9606.ENSP00000484928,9606.ENSP00000495360	KRAS,PLXNB2,BRAF,DICER1,CDH4,CTNNB1
GO:0051248	Negative regulation of protein metabolic process	12	1038	0.57	0.49	0.0032	9606.ENSP00000228872,9606.ENSP00000257430,9606.ENSP00000269305,9606.ENSP00000275493,9606.ENSP00000324804,9606.ENSP00000351015,9606.ENSP00000361021,9606.ENSP00000394794,9606.ENSP00000406549,9606.ENSP00000418960,9606.ENSP00000451828,9606.ENSP00000495360	CDKN1B,APC,TP53,EGFR,PPP2R1A,NF1,PTEN,PTPN13,TAF1,BRCA1,AKT1,CTNNB1
GO:0071241	Cellular response to inorganic substance	6	227	0.92	0.64	0.0032	9606.ENSP00000228872,9606.ENSP00000275493,9606.ENSP00000352608,9606.ENSP00000362441,9606.ENSP00000419060,9606.ENSP00000451828	CDKN1B,EGFR,RYR1,ATRX,BRAF,AKT1
GO:0071902	Positive regulation of protein serine/threonine kinase activity	6	226	0.93	0.64	0.0032	9606.ENSP00000228872,9606.ENSP00000269571,9606.ENSP00000275493,9606.ENSP00000393312,9606.ENSP00000407586,9606.ENSP00000451828	CDKN1B,ERBB2,EGFR,FGFR1,HRAS,AKT1
GO:0007389	Pattern specification process	8	455	0.75	0.57	0.0034	9606.ENSP00000256646,9606.ENSP00000257430,9606.ENSP00000262160,9606.ENSP00000269305,9606.ENSP00000278616,9606.ENSP00000400341,9606.ENSP00000410294,9606.ENSP00000495360	NOTCH2,APC,SMAD2,TP53,ATM,FOXA2,FGFR2,CTNNB1
GO:0033673	Negative regulation of kinase activity	6	229	0.92	0.63	0.0034	9606.ENSP00000228872,9606.ENSP00000257430,9606.ENSP00000351015,9606.ENSP00000361021,9606.ENSP00000400341,9606.ENSP00000451828	CDKN1B,APC,NF1,PTEN,FOXA2,AKT1
GO:0036135	Schwann cell migration	2	3	2.33	0.83	0.0034	9606.ENSP00000246792,9606.ENSP00000351015	RRAS,NF1
GO:0042098	T cell proliferation	4	72	1.25	0.73	0.0034	9606.ENSP00000269305,9606.ENSP00000269571,9606.ENSP00000361021,9606.ENSP00000380150	TP53,ERBB2,PTEN,CARD11
GO:0043010	Camera-type eye development	7	334	0.82	0.6	0.0034	9606.ENSP00000256646,9606.ENSP00000275493,9606.ENSP00000351015,9606.ENSP00000406229,9606.ENSP00000424571,9606.ENSP00000495360,9606.ENSP00000500409	NOTCH2,EGFR,NF1,FAT1,FBN2,CTNNB1,ARHGAP35
GO:0051345	Positive regulation of hydrolase activity	9	589	0.69	0.54	0.0034	9606.ENSP00000269571,9606.ENSP00000275493,9606.ENSP00000351015,9606.ENSP00000360141,9606.ENSP00000393312,9606.ENSP00000407586,9606.ENSP00000410294,9606.ENSP00000451828,9606.ENSP00000500409	ERBB2,EGFR,NF1,GNAS,FGFR1,HRAS,FGFR2,AKT1,ARHGAP35
GO:1900148	Negative regulation of Schwann cell migration	2	3	2.33	0.83	0.0034	9606.ENSP00000246792,9606.ENSP00000351015	RRAS,NF1
GO:0002009	Morphogenesis of an epithelium	8	457	0.75	0.56	0.0035	9606.ENSP00000256078,9606.ENSP00000256646,9606.ENSP00000275493,9606.ENSP00000352288,9606.ENSP00000406229,9606.ENSP00000410294,9606.ENSP00000495360,9606.ENSP00000500409	KRAS,NOTCH2,EGFR,PLXNB2,FAT1,FGFR2,CTNNB1,ARHGAP35
GO:0010212	Response to ionizing radiation	5	143	1.05	0.67	0.0036	9606.ENSP00000264709,9606.ENSP00000269305,9606.ENSP00000278616,9606.ENSP00000407586,9606.ENSP00000418960	DNMT3A,TP53,ATM,HRAS,BRCA1
GO:0033135	Regulation of peptidyl-serine phosphorylation	5	143	1.05	0.67	0.0036	9606.ENSP00000263967,9606.ENSP00000275493,9606.ENSP00000361021,9606.ENSP00000419060,9606.ENSP00000451828	PIK3CA,EGFR,PTEN,BRAF,AKT1
GO:0050768	Negative regulation of neurogenesis	5	143	1.05	0.67	0.0036	9606.ENSP00000269305,9606.ENSP00000351015,9606.ENSP00000361021,9606.ENSP00000437256,9606.ENSP00000495360	TP53,NF1,PTEN,DICER1,CTNNB1
GO:0060441	Epithelial tube branching involved in lung morphogenesis	3	26	1.56	0.77	0.0036	9606.ENSP00000256078,9606.ENSP00000410294,9606.ENSP00000495360	KRAS,FGFR2,CTNNB1
GO:1900180	Regulation of protein localization to nucleus	5	143	1.05	0.67	0.0036	9606.ENSP00000309572,9606.ENSP00000351015,9606.ENSP00000384570,9606.ENSP00000428056,9606.ENSP00000451828	TERT,NF1,CARD10,PIK3R1,AKT1
GO:1903798	Regulation of miRNA maturation	3	26	1.56	0.77	0.0036	9606.ENSP00000269305,9606.ENSP00000275493,9606.ENSP00000309572	TP53,EGFR,TERT
GO:0003002	Regionalization	7	341	0.81	0.59	0.0037	9606.ENSP00000256646,9606.ENSP00000262160,9606.ENSP00000269305,9606.ENSP00000278616,9606.ENSP00000400341,9606.ENSP00000410294,9606.ENSP00000495360	NOTCH2,SMAD2,TP53,ATM,FOXA2,FGFR2,CTNNB1
GO:0030182	Neuron differentiation	12	1062	0.56	0.47	0.0037	9606.ENSP00000256646,9606.ENSP00000264709,9606.ENSP00000269571,9606.ENSP00000352288,9606.ENSP00000358092,9606.ENSP00000361021,9606.ENSP00000400341,9606.ENSP00000410294,9606.ENSP00000437256,9606.ENSP00000484928,9606.ENSP00000495360,9606.ENSP00000500409	NOTCH2,DNMT3A,ERBB2,PLXNB2,PRDM1,PTEN,FOXA2,FGFR2,DICER1,CDH4,CTNNB1,ARHGAP35
GO:0006974	Cellular response to DNA damage stimulus	10	744	0.63	0.51	0.0038	9606.ENSP00000228872,9606.ENSP00000257430,9606.ENSP00000269305,9606.ENSP00000278616,9606.ENSP00000362441,9606.ENSP00000362799,9606.ENSP00000406549,9606.ENSP00000418960,9606.ENSP00000428056,9606.ENSP00000474725	CDKN1B,APC,TP53,ATM,ATRX,GCNA,TAF1,BRCA1,PIK3R1,FBXW7
GO:0008630	Intrinsic apoptotic signaling pathway in response to DNA damage	4	75	1.23	0.71	0.0038	9606.ENSP00000269305,9606.ENSP00000278616,9606.ENSP00000418960,9606.ENSP00000428056	TP53,ATM,BRCA1,PIK3R1
GO:0014009	Glial cell proliferation	3	27	1.55	0.76	0.0038	9606.ENSP00000256078,9606.ENSP00000269305,9606.ENSP00000351015	KRAS,TP53,NF1
GO:0070661	Leukocyte proliferation	5	146	1.04	0.66	0.0038	9606.ENSP00000269305,9606.ENSP00000269571,9606.ENSP00000351015,9606.ENSP00000361021,9606.ENSP00000380150	TP53,ERBB2,NF1,PTEN,CARD11
GO:0071479	Cellular response to ionizing radiation	4	75	1.23	0.71	0.0038	9606.ENSP00000269305,9606.ENSP00000278616,9606.ENSP00000407586,9606.ENSP00000418960	TP53,ATM,HRAS,BRCA1
GO:0070192	Chromosome organization involved in meiotic cell cycle	4	76	1.22	0.7	0.004	9606.ENSP00000218089,9606.ENSP00000278616,9606.ENSP00000324804,9606.ENSP00000362441	STAG2,ATM,PPP2R1A,ATRX
GO:0006479	Protein methylation	5	150	1.02	0.65	0.0043	9606.ENSP00000262189,9606.ENSP00000262367,9606.ENSP00000264709,9606.ENSP00000301067,9606.ENSP00000358092	KMT2C,CREBBP,DNMT3A,KMT2D,PRDM1
GO:0009725	Response to hormone	10	762	0.62	0.49	0.0045	9606.ENSP00000228872,9606.ENSP00000257430,9606.ENSP00000263967,9606.ENSP00000301067,9606.ENSP00000320485,9606.ENSP00000360141,9606.ENSP00000418960,9606.ENSP00000428056,9606.ENSP00000439689,9606.ENSP00000451828	CDKN1B,APC,PIK3CA,KMT2D,ARID1A,GNAS,BRCA1,PIK3R1,TRERF1,AKT1
GO:0048709	Oligodendrocyte differentiation	4	79	1.21	0.69	0.0045	9606.ENSP00000269571,9606.ENSP00000351015,9606.ENSP00000361021,9606.ENSP00000495360	ERBB2,NF1,PTEN,CTNNB1
GO:0022407	Regulation of cell-cell adhesion	8	480	0.72	0.54	0.0046	9606.ENSP00000263967,9606.ENSP00000269571,9606.ENSP00000320485,9606.ENSP00000361021,9606.ENSP00000380150,9606.ENSP00000400341,9606.ENSP00000451828,9606.ENSP00000490491	PIK3CA,ERBB2,ARID1A,PTEN,CARD11,FOXA2,AKT1,ARID1B
GO:0046488	Phosphatidylinositol metabolic process	5	153	1.02	0.64	0.0046	9606.ENSP00000244007,9606.ENSP00000263967,9606.ENSP00000278616,9606.ENSP00000361021,9606.ENSP00000428056	PLCG1,PIK3CA,ATM,PTEN,PIK3R1
GO:0071480	Cellular response to gamma radiation	3	29	1.52	0.73	0.0046	9606.ENSP00000269305,9606.ENSP00000278616,9606.ENSP00000407586	TP53,ATM,HRAS
GO:0050770	Regulation of axonogenesis	5	154	1.01	0.63	0.0047	9606.ENSP00000352288,9606.ENSP00000361021,9606.ENSP00000419060,9606.ENSP00000484928,9606.ENSP00000500409	PLXNB2,PTEN,BRAF,CDH4,ARHGAP35
GO:0038133	ERBB2-ERBB3 signaling pathway	2	4	2.2	0.77	0.0048	9606.ENSP00000267101,9606.ENSP00000269571	ERBB3,ERBB2
GO:0044773	Mitotic DNA damage checkpoint signaling	4	81	1.2	0.68	0.0048	9606.ENSP00000228872,9606.ENSP00000269305,9606.ENSP00000278616,9606.ENSP00000418960	CDKN1B,TP53,ATM,BRCA1
GO:0070602	Regulation of centromeric sister chromatid cohesion	2	4	2.2	0.77	0.0048	9606.ENSP00000494538,9606.ENSP00000495360	CTCF,CTNNB1
GO:0072091	Regulation of stem cell proliferation	4	81	1.2	0.68	0.0048	9606.ENSP00000269305,9606.ENSP00000309572,9606.ENSP00000351015,9606.ENSP00000495360	TP53,TERT,NF1,CTNNB1
GO:0045736	Negative regulation of cyclin-dependent protein serine/threonine kinase activity	3	30	1.5	0.73	0.0049	9606.ENSP00000228872,9606.ENSP00000257430,9606.ENSP00000361021	CDKN1B,APC,PTEN
GO:0007409	Axonogenesis	7	363	0.79	0.55	0.005	9606.ENSP00000256646,9606.ENSP00000269571,9606.ENSP00000352288,9606.ENSP00000361021,9606.ENSP00000410294,9606.ENSP00000484928,9606.ENSP00000500409	NOTCH2,ERBB2,PLXNB2,PTEN,FGFR2,CDH4,ARHGAP35
GO:0010038	Response to metal ion	7	362	0.79	0.55	0.005	9606.ENSP00000228872,9606.ENSP00000264709,9606.ENSP00000275493,9606.ENSP00000309572,9606.ENSP00000352608,9606.ENSP00000419060,9606.ENSP00000451828	CDKN1B,DNMT3A,EGFR,TERT,RYR1,BRAF,AKT1
GO:0044238	Primary metabolic process	37	7156	0.22	0.31	0.0052	9606.ENSP00000226798,9606.ENSP00000244007,9606.ENSP00000257430,9606.ENSP00000262160,9606.ENSP00000262189,9606.ENSP00000262367,9606.ENSP00000263967,9606.ENSP00000264709,9606.ENSP00000267101,9606.ENSP00000269305,9606.ENSP00000269571,9606.ENSP00000275493,9606.ENSP00000278616,9606.ENSP00000301067,9606.ENSP00000309572,9606.ENSP00000324804,9606.ENSP00000355541,9606.ENSP00000357087,9606.ENSP00000358092,…	FRG1,PLCG1,APC,SMAD2,KMT2C,CREBBP,PIK3CA,DNMT3A,ERBB3,TP53,ERBB2,EGFR,ATM,KMT2D,TERT,PPP2R1A,HEATR1,DUSP23,PRDM1,PTEN,ATRX,GCNA,SPOP,CARD11,FGFR1,PTPN13,TAF1,FGFR2,BRCA1,BRAF,PIK3R1,DICER1,TRERF1,AKT1,FBXW7,CTCF,CTNNB1
GO:0022011	Myelination in peripheral nervous system	3	31	1.49	0.71	0.0053	9606.ENSP00000351015,9606.ENSP00000437256,9606.ENSP00000451828	NF1,DICER1,AKT1
GO:1903320	Regulation of protein modification by small protein conjugation or removal	6	254	0.88	0.58	0.0053	9606.ENSP00000361021,9606.ENSP00000406549,9606.ENSP00000418960,9606.ENSP00000451828,9606.ENSP00000474725,9606.ENSP00000495360	PTEN,TAF1,BRCA1,AKT1,FBXW7,CTNNB1
GO:0006259	DNA metabolic process	10	785	0.61	0.48	0.0054	9606.ENSP00000264709,9606.ENSP00000269305,9606.ENSP00000278616,9606.ENSP00000309572,9606.ENSP00000362441,9606.ENSP00000362799,9606.ENSP00000418960,9606.ENSP00000437256,9606.ENSP00000474725,9606.ENSP00000494538	DNMT3A,TP53,ATM,TERT,ATRX,GCNA,BRCA1,DICER1,FBXW7,CTCF
GO:0031060	Regulation of histone methylation	4	84	1.18	0.66	0.0054	9606.ENSP00000362441,9606.ENSP00000418960,9606.ENSP00000494538,9606.ENSP00000495360	ATRX,BRCA1,CTCF,CTNNB1
GO:1903037	Regulation of leukocyte cell-cell adhesion	7	368	0.78	0.55	0.0054	9606.ENSP00000263967,9606.ENSP00000269571,9606.ENSP00000320485,9606.ENSP00000361021,9606.ENSP00000380150,9606.ENSP00000451828,9606.ENSP00000490491	PIK3CA,ERBB2,ARID1A,PTEN,CARD11,AKT1,ARID1B
GO:0061061	Muscle structure development	8	498	0.71	0.52	0.0056	9606.ENSP00000226798,9606.ENSP00000256078,9606.ENSP00000351015,9606.ENSP00000352608,9606.ENSP00000410294,9606.ENSP00000451828,9606.ENSP00000493252,9606.ENSP00000495360	FRG1,KRAS,NF1,RYR1,FGFR2,AKT1,ZFHX3,CTNNB1
GO:0044260	Cellular macromolecule metabolic process	19	2512	0.38	0.38	0.0058	9606.ENSP00000257430,9606.ENSP00000262189,9606.ENSP00000262367,9606.ENSP00000264709,9606.ENSP00000269305,9606.ENSP00000278616,9606.ENSP00000301067,9606.ENSP00000309572,9606.ENSP00000358092,9606.ENSP00000362441,9606.ENSP00000362799,9606.ENSP00000377001,9606.ENSP00000406549,9606.ENSP00000418960,9606.ENSP00000437256,9606.ENSP00000451828,9606.ENSP00000474725,9606.ENSP00000494538,9606.ENSP00000495360	APC,KMT2C,CREBBP,DNMT3A,TP53,ATM,KMT2D,TERT,PRDM1,ATRX,GCNA,SPOP,TAF1,BRCA1,DICER1,AKT1,FBXW7,CTCF,CTNNB1
GO:0001892	Embryonic placenta development	4	87	1.16	0.64	0.0061	9606.ENSP00000275493,9606.ENSP00000358092,9606.ENSP00000410294,9606.ENSP00000451828	EGFR,PRDM1,FGFR2,AKT1
GO:0006807	Nitrogen compound metabolic process	35	6643	0.22	0.31	0.0063	9606.ENSP00000226798,9606.ENSP00000257430,9606.ENSP00000262160,9606.ENSP00000262189,9606.ENSP00000262367,9606.ENSP00000264709,9606.ENSP00000267101,9606.ENSP00000269305,9606.ENSP00000269571,9606.ENSP00000275493,9606.ENSP00000278616,9606.ENSP00000301067,9606.ENSP00000309572,9606.ENSP00000324804,9606.ENSP00000355541,9606.ENSP00000357087,9606.ENSP00000358092,9606.ENSP00000361021,9606.ENSP00000362441,…	FRG1,APC,SMAD2,KMT2C,CREBBP,DNMT3A,ERBB3,TP53,ERBB2,EGFR,ATM,KMT2D,TERT,PPP2R1A,HEATR1,DUSP23,PRDM1,PTEN,ATRX,GCNA,SPOP,CARD11,FGFR1,PTPN13,TAF1,FGFR2,BRCA1,BRAF,PIK3R1,DICER1,TRERF1,AKT1,FBXW7,CTCF,CTNNB1
GO:0007369	Gastrulation	5	167	0.98	0.6	0.0063	9606.ENSP00000262160,9606.ENSP00000269305,9606.ENSP00000400341,9606.ENSP00000410294,9606.ENSP00000495360	SMAD2,TP53,FOXA2,FGFR2,CTNNB1
GO:0010638	Positive regulation of organelle organization	8	508	0.7	0.5	0.0063	9606.ENSP00000228872,9606.ENSP00000269305,9606.ENSP00000278616,9606.ENSP00000362441,9606.ENSP00000407586,9606.ENSP00000419060,9606.ENSP00000495360,9606.ENSP00000500409	CDKN1B,TP53,ATM,ATRX,HRAS,BRAF,CTNNB1,ARHGAP35
GO:0032879	Regulation of localization	17	2103	0.41	0.39	0.0063	9606.ENSP00000244007,9606.ENSP00000257430,9606.ENSP00000267101,9606.ENSP00000269571,9606.ENSP00000275493,9606.ENSP00000309572,9606.ENSP00000351015,9606.ENSP00000352608,9606.ENSP00000361021,9606.ENSP00000384570,9606.ENSP00000400341,9606.ENSP00000407586,9606.ENSP00000419060,9606.ENSP00000428056,9606.ENSP00000451828,9606.ENSP00000474725,9606.ENSP00000495360	PLCG1,APC,ERBB3,ERBB2,EGFR,TERT,NF1,RYR1,PTEN,CARD10,FOXA2,HRAS,BRAF,PIK3R1,AKT1,FBXW7,CTNNB1
GO:0035264	Multicellular organism growth	4	88	1.16	0.64	0.0063	9606.ENSP00000256646,9606.ENSP00000269305,9606.ENSP00000278616,9606.ENSP00000362441	NOTCH2,TP53,ATM,ATRX
GO:0051896	Regulation of protein kinase B signaling	5	166	0.98	0.6	0.0063	9606.ENSP00000246792,9606.ENSP00000263967,9606.ENSP00000275493,9606.ENSP00000361021,9606.ENSP00000393312	RRAS,PIK3CA,EGFR,PTEN,FGFR1
GO:0060789	Hair follicle placode formation	2	5	2.1	0.73	0.0063	9606.ENSP00000360141,9606.ENSP00000495360	GNAS,CTNNB1
GO:0060916	Mesenchymal cell proliferation involved in lung development	2	5	2.1	0.73	0.0063	9606.ENSP00000410294,9606.ENSP00000495360	FGFR2,CTNNB1
GO:0071681	Cellular response to indole-3-methanol	2	5	2.1	0.73	0.0063	9606.ENSP00000418960,9606.ENSP00000495360	BRCA1,CTNNB1
GO:0097193	Intrinsic apoptotic signaling pathway	5	166	0.98	0.6	0.0063	9606.ENSP00000269305,9606.ENSP00000278616,9606.ENSP00000407586,9606.ENSP00000418960,9606.ENSP00000428056	TP53,ATM,HRAS,BRCA1,PIK3R1
GO:0043588	Skin development	6	266	0.86	0.56	0.0064	9606.ENSP00000275493,9606.ENSP00000351015,9606.ENSP00000352608,9606.ENSP00000360141,9606.ENSP00000410294,9606.ENSP00000495360	EGFR,NF1,RYR1,GNAS,FGFR2,CTNNB1
GO:0044087	Regulation of cellular component biogenesis	11	971	0.56	0.45	0.0065	9606.ENSP00000228872,9606.ENSP00000257430,9606.ENSP00000263967,9606.ENSP00000269305,9606.ENSP00000278616,9606.ENSP00000361021,9606.ENSP00000407586,9606.ENSP00000418960,9606.ENSP00000419060,9606.ENSP00000428056,9606.ENSP00000500409	CDKN1B,APC,PIK3CA,TP53,ATM,PTEN,HRAS,BRCA1,BRAF,PIK3R1,ARHGAP35
GO:0048144	Fibroblast proliferation	3	34	1.45	0.68	0.0065	9606.ENSP00000269305,9606.ENSP00000351015,9606.ENSP00000407586	TP53,NF1,HRAS
GO:2001022	Positive regulation of response to DNA damage stimulus	5	168	0.98	0.59	0.0065	9606.ENSP00000275493,9606.ENSP00000278616,9606.ENSP00000320485,9606.ENSP00000418960,9606.ENSP00000490491	EGFR,ATM,ARID1A,BRCA1,ARID1B
GO:0001501	Skeletal system development	8	513	0.7	0.5	0.0066	9606.ENSP00000262160,9606.ENSP00000269305,9606.ENSP00000352608,9606.ENSP00000360141,9606.ENSP00000393312,9606.ENSP00000410294,9606.ENSP00000424571,9606.ENSP00000495360	SMAD2,TP53,RYR1,GNAS,FGFR1,FGFR2,FBN2,CTNNB1
GO:0030071	Regulation of mitotic metaphase/anaphase transition	4	91	1.15	0.63	0.0069	9606.ENSP00000257430,9606.ENSP00000278616,9606.ENSP00000320485,9606.ENSP00000490491	APC,ATM,ARID1A,ARID1B
GO:1900182	Positive regulation of protein localization to nucleus	4	91	1.15	0.63	0.0069	9606.ENSP00000309572,9606.ENSP00000384570,9606.ENSP00000428056,9606.ENSP00000451828	TERT,CARD10,PIK3R1,AKT1
GO:0016242	Negative regulation of macroautophagy	3	35	1.44	0.67	0.007	9606.ENSP00000263967,9606.ENSP00000269305,9606.ENSP00000451828	PIK3CA,TP53,AKT1
GO:0070663	Regulation of leukocyte proliferation	6	271	0.85	0.55	0.007	9606.ENSP00000269571,9606.ENSP00000278616,9606.ENSP00000351015,9606.ENSP00000361021,9606.ENSP00000380150,9606.ENSP00000495360	ERBB2,ATM,NF1,PTEN,CARD11,CTNNB1
GO:0001953	Negative regulation of cell-matrix adhesion	3	36	1.42	0.66	0.0075	9606.ENSP00000351015,9606.ENSP00000361021,9606.ENSP00000428056	NF1,PTEN,PIK3R1
GO:0032228	Regulation of synaptic transmission, GABAergic	3	36	1.42	0.66	0.0075	9606.ENSP00000256078,9606.ENSP00000351015,9606.ENSP00000361021	KRAS,NF1,PTEN
GO:0038061	NIK/NF-kappaB signaling	3	36	1.42	0.66	0.0075	9606.ENSP00000384570,9606.ENSP00000437256,9606.ENSP00000451828	CARD10,DICER1,AKT1
GO:0046326	Positive regulation of glucose import	3	36	1.42	0.66	0.0075	9606.ENSP00000309572,9606.ENSP00000428056,9606.ENSP00000451828	TERT,PIK3R1,AKT1
GO:0010717	Regulation of epithelial to mesenchymal transition	4	95	1.13	0.61	0.0079	9606.ENSP00000262160,9606.ENSP00000361021,9606.ENSP00000400341,9606.ENSP00000495360	SMAD2,PTEN,FOXA2,CTNNB1
GO:0031047	Gene silencing by RNA	4	95	1.13	0.61	0.0079	9606.ENSP00000262160,9606.ENSP00000309572,9606.ENSP00000394794,9606.ENSP00000437256	SMAD2,TERT,PTPN13,DICER1
GO:1903026	Negative regulation of RNA polymerase II regulatory region sequence-specific DNA binding	2	6	2.02	0.7	0.008	9606.ENSP00000406549,9606.ENSP00000474725	TAF1,FBXW7
GO:0009798	Axis specification	4	96	1.12	0.6	0.0081	9606.ENSP00000256646,9606.ENSP00000262160,9606.ENSP00000400341,9606.ENSP00000495360	NOTCH2,SMAD2,FOXA2,CTNNB1
GO:0022402	Cell cycle process	10	835	0.58	0.44	0.0081	9606.ENSP00000218089,9606.ENSP00000228872,9606.ENSP00000257430,9606.ENSP00000269305,9606.ENSP00000278616,9606.ENSP00000324804,9606.ENSP00000362441,9606.ENSP00000418960,9606.ENSP00000474725,9606.ENSP00000495360	STAG2,CDKN1B,APC,TP53,ATM,PPP2R1A,ATRX,BRCA1,FBXW7,CTNNB1
GO:0031497	Chromatin assembly	5	179	0.95	0.56	0.0082	9606.ENSP00000264709,9606.ENSP00000269305,9606.ENSP00000301067,9606.ENSP00000362441,9606.ENSP00000494538	DNMT3A,TP53,KMT2D,ATRX,CTCF
GO:0030324	Lung development	5	180	0.95	0.56	0.0084	9606.ENSP00000256078,9606.ENSP00000262160,9606.ENSP00000410294,9606.ENSP00000474725,9606.ENSP00000495360	KRAS,SMAD2,FGFR2,FBXW7,CTNNB1
GO:0048666	Neuron development	10	840	0.58	0.44	0.0084	9606.ENSP00000256646,9606.ENSP00000269571,9606.ENSP00000352288,9606.ENSP00000358092,9606.ENSP00000361021,9606.ENSP00000410294,9606.ENSP00000437256,9606.ENSP00000484928,9606.ENSP00000495360,9606.ENSP00000500409	NOTCH2,ERBB2,PLXNB2,PRDM1,PTEN,FGFR2,DICER1,CDH4,CTNNB1,ARHGAP35
GO:0070918	Small regulatory ncRNA processing	3	38	1.4	0.65	0.0084	9606.ENSP00000262160,9606.ENSP00000309572,9606.ENSP00000437256	SMAD2,TERT,DICER1
GO:0007059	Chromosome segregation	6	286	0.82	0.52	0.0088	9606.ENSP00000218089,9606.ENSP00000278616,9606.ENSP00000324804,9606.ENSP00000418960,9606.ENSP00000474725,9606.ENSP00000494538	STAG2,ATM,PPP2R1A,BRCA1,FBXW7,CTCF
GO:0001503	Ossification	6	287	0.82	0.52	0.009	9606.ENSP00000275493,9606.ENSP00000351015,9606.ENSP00000352608,9606.ENSP00000410294,9606.ENSP00000451828,9606.ENSP00000495360	EGFR,NF1,RYR1,FGFR2,AKT1,CTNNB1
GO:1902692	Regulation of neuroblast proliferation	3	39	1.39	0.64	0.009	9606.ENSP00000269305,9606.ENSP00000351015,9606.ENSP00000495360	TP53,NF1,CTNNB1
GO:0030336	Negative regulation of cell migration	6	288	0.82	0.52	0.0091	9606.ENSP00000246792,9606.ENSP00000351015,9606.ENSP00000361021,9606.ENSP00000384570,9606.ENSP00000419060,9606.ENSP00000451828	RRAS,NF1,PTEN,CARD10,BRAF,AKT1
GO:0051129	Negative regulation of cellular component organization	9	691	0.62	0.45	0.0091	9606.ENSP00000257430,9606.ENSP00000263967,9606.ENSP00000269305,9606.ENSP00000278616,9606.ENSP00000361021,9606.ENSP00000362441,9606.ENSP00000418960,9606.ENSP00000428056,9606.ENSP00000451828	APC,PIK3CA,TP53,ATM,PTEN,ATRX,BRCA1,PIK3R1,AKT1
GO:0008152	Metabolic process	39	7988	0.19	0.28	0.0092	9606.ENSP00000226798,9606.ENSP00000228872,9606.ENSP00000244007,9606.ENSP00000257430,9606.ENSP00000262160,9606.ENSP00000262189,9606.ENSP00000262367,9606.ENSP00000263967,9606.ENSP00000264709,9606.ENSP00000267101,9606.ENSP00000269305,9606.ENSP00000269571,9606.ENSP00000275493,9606.ENSP00000278616,9606.ENSP00000301067,9606.ENSP00000309572,9606.ENSP00000324804,9606.ENSP00000355541,9606.ENSP00000357087,…	FRG1,CDKN1B,PLCG1,APC,SMAD2,KMT2C,CREBBP,PIK3CA,DNMT3A,ERBB3,TP53,ERBB2,EGFR,ATM,KMT2D,TERT,PPP2R1A,HEATR1,DUSP23,PRDM1,PTEN,ATRX,GCNA,SPOP,CARD11,FGFR1,PTPN13,TAF1,HRAS,FGFR2,BRCA1,BRAF,PIK3R1,DICER1,TRERF1,AKT1,FBXW7,CTCF,CTNNB1
GO:0070664	Negative regulation of leukocyte proliferation	4	100	1.1	0.59	0.0092	9606.ENSP00000269571,9606.ENSP00000278616,9606.ENSP00000351015,9606.ENSP00000361021	ERBB2,ATM,NF1,PTEN
GO:0043405	Regulation of MAP kinase activity	5	185	0.93	0.55	0.0093	9606.ENSP00000269571,9606.ENSP00000275493,9606.ENSP00000351015,9606.ENSP00000393312,9606.ENSP00000407586	ERBB2,EGFR,NF1,FGFR1,HRAS
GO:0010863	Positive regulation of phospholipase C activity	3	40	1.38	0.63	0.0095	9606.ENSP00000275493,9606.ENSP00000393312,9606.ENSP00000407586	EGFR,FGFR1,HRAS
GO:0050999	Regulation of nitric-oxide synthase activity	3	40	1.38	0.63	0.0095	9606.ENSP00000275493,9606.ENSP00000309572,9606.ENSP00000451828	EGFR,TERT,AKT1
GO:0022412	Cellular process involved in reproduction in multicellular organism	7	417	0.73	0.48	0.0101	9606.ENSP00000264709,9606.ENSP00000278616,9606.ENSP00000301067,9606.ENSP00000324804,9606.ENSP00000358092,9606.ENSP00000451828,9606.ENSP00000495360	DNMT3A,ATM,KMT2D,PPP2R1A,PRDM1,AKT1,CTNNB1
GO:0050852	T cell receptor signaling pathway	4	103	1.09	0.58	0.0101	9606.ENSP00000244007,9606.ENSP00000263967,9606.ENSP00000407586,9606.ENSP00000419060	PLCG1,PIK3CA,HRAS,BRAF
GO:0090304	Nucleic acid metabolic process	17	2203	0.39	0.36	0.0101	9606.ENSP00000226798,9606.ENSP00000262160,9606.ENSP00000264709,9606.ENSP00000269305,9606.ENSP00000278616,9606.ENSP00000309572,9606.ENSP00000324804,9606.ENSP00000355541,9606.ENSP00000362441,9606.ENSP00000362799,9606.ENSP00000406549,9606.ENSP00000418960,9606.ENSP00000428056,9606.ENSP00000437256,9606.ENSP00000474725,9606.ENSP00000494538,9606.ENSP00000495360	FRG1,SMAD2,DNMT3A,TP53,ATM,TERT,PPP2R1A,HEATR1,ATRX,GCNA,TAF1,BRCA1,PIK3R1,DICER1,FBXW7,CTCF,CTNNB1
GO:0001822	Kidney development	6	296	0.81	0.5	0.0103	9606.ENSP00000256646,9606.ENSP00000262160,9606.ENSP00000351015,9606.ENSP00000358092,9606.ENSP00000410294,9606.ENSP00000495360	NOTCH2,SMAD2,NF1,PRDM1,FGFR2,CTNNB1
GO:0007062	Sister chromatid cohesion	3	42	1.36	0.61	0.0107	9606.ENSP00000218089,9606.ENSP00000324804,9606.ENSP00000474725	STAG2,PPP2R1A,FBXW7
GO:0031295	T cell costimulation	3	42	1.36	0.61	0.0107	9606.ENSP00000263967,9606.ENSP00000380150,9606.ENSP00000451828	PIK3CA,CARD11,AKT1
GO:0048167	Regulation of synaptic plasticity	5	192	0.92	0.53	0.0107	9606.ENSP00000256078,9606.ENSP00000351015,9606.ENSP00000361021,9606.ENSP00000407586,9606.ENSP00000419060	KRAS,NF1,PTEN,HRAS,BRAF
GO:0060964	Regulation of miRNA-mediated gene silencing	3	42	1.36	0.61	0.0107	9606.ENSP00000269305,9606.ENSP00000275493,9606.ENSP00000309572	TP53,EGFR,TERT
GO:1901796	Regulation of signal transduction by p53 class mediator	4	105	1.08	0.57	0.0107	9606.ENSP00000269305,9606.ENSP00000278616,9606.ENSP00000406549,9606.ENSP00000451828	TP53,ATM,TAF1,AKT1
GO:1904035	Regulation of epithelial cell apoptotic process	4	106	1.08	0.56	0.011	9606.ENSP00000228872,9606.ENSP00000244007,9606.ENSP00000309572,9606.ENSP00000419060	CDKN1B,PLCG1,TERT,BRAF
GO:0003279	Cardiac septum development	4	107	1.07	0.56	0.0114	9606.ENSP00000256646,9606.ENSP00000269305,9606.ENSP00000358092,9606.ENSP00000410294	NOTCH2,TP53,PRDM1,FGFR2
GO:0007010	Cytoskeleton organization	12	1229	0.49	0.39	0.0114	9606.ENSP00000218089,9606.ENSP00000256078,9606.ENSP00000263967,9606.ENSP00000311273,9606.ENSP00000324804,9606.ENSP00000351015,9606.ENSP00000362441,9606.ENSP00000406229,9606.ENSP00000418960,9606.ENSP00000419060,9606.ENSP00000495360,9606.ENSP00000500409	STAG2,KRAS,PIK3CA,DNAH7,PPP2R1A,NF1,ATRX,FAT1,BRCA1,BRAF,CTNNB1,ARHGAP35
GO:0007517	Muscle organ development	6	303	0.8	0.49	0.0114	9606.ENSP00000226798,9606.ENSP00000256078,9606.ENSP00000351015,9606.ENSP00000352608,9606.ENSP00000410294,9606.ENSP00000493252	FRG1,KRAS,NF1,RYR1,FGFR2,ZFHX3
GO:0010595	Positive regulation of endothelial cell migration	4	107	1.07	0.56	0.0114	9606.ENSP00000244007,9606.ENSP00000246792,9606.ENSP00000393312,9606.ENSP00000451828	PLCG1,RRAS,FGFR1,AKT1
GO:0002429	Immune response-activating cell surface receptor signaling pathway	5	197	0.91	0.52	0.0118	9606.ENSP00000244007,9606.ENSP00000262367,9606.ENSP00000263967,9606.ENSP00000407586,9606.ENSP00000419060	PLCG1,CREBBP,PIK3CA,HRAS,BRAF
GO:0010626	Negative regulation of Schwann cell proliferation	2	8	1.9	0.64	0.0118	9606.ENSP00000351015,9606.ENSP00000437256	NF1,DICER1
GO:0016571	Histone methylation	4	109	1.07	0.55	0.0118	9606.ENSP00000262189,9606.ENSP00000262367,9606.ENSP00000301067,9606.ENSP00000358092	KMT2C,CREBBP,KMT2D,PRDM1
GO:0030422	siRNA processing	2	8	1.9	0.64	0.0118	9606.ENSP00000309572,9606.ENSP00000437256	TERT,DICER1
GO:0038134	ERBB2-EGFR signaling pathway	2	8	1.9	0.64	0.0118	9606.ENSP00000269571,9606.ENSP00000275493	ERBB2,EGFR
GO:0060484	Lung-associated mesenchyme development	2	8	1.9	0.64	0.0118	9606.ENSP00000410294,9606.ENSP00000495360	FGFR2,CTNNB1
GO:0071248	Cellular response to metal ion	5	198	0.9	0.52	0.0118	9606.ENSP00000228872,9606.ENSP00000275493,9606.ENSP00000352608,9606.ENSP00000419060,9606.ENSP00000451828	CDKN1B,EGFR,RYR1,BRAF,AKT1
GO:1900087	Positive regulation of G1/S transition of mitotic cell cycle	3	44	1.34	0.6	0.0118	9606.ENSP00000275493,9606.ENSP00000309572,9606.ENSP00000451828	EGFR,TERT,AKT1
GO:0033138	Positive regulation of peptidyl-serine phosphorylation	4	110	1.06	0.55	0.0122	9606.ENSP00000263967,9606.ENSP00000275493,9606.ENSP00000419060,9606.ENSP00000451828	PIK3CA,EGFR,BRAF,AKT1
GO:0045663	Positive regulation of myoblast differentiation	3	45	1.33	0.59	0.0123	9606.ENSP00000320485,9606.ENSP00000490491,9606.ENSP00000493252	ARID1A,ARID1B,ZFHX3
GO:0071887	Leukocyte apoptotic process	3	45	1.33	0.59	0.0123	9606.ENSP00000269305,9606.ENSP00000351015,9606.ENSP00000451828	TP53,NF1,AKT1
GO:0007049	Cell cycle	12	1246	0.49	0.39	0.0124	9606.ENSP00000218089,9606.ENSP00000228872,9606.ENSP00000257430,9606.ENSP00000264709,9606.ENSP00000269305,9606.ENSP00000278616,9606.ENSP00000324804,9606.ENSP00000362441,9606.ENSP00000406549,9606.ENSP00000418960,9606.ENSP00000474725,9606.ENSP00000495360	STAG2,CDKN1B,APC,DNMT3A,TP53,ATM,PPP2R1A,ATRX,TAF1,BRCA1,FBXW7,CTNNB1
GO:0031058	Positive regulation of histone modification	4	111	1.06	0.55	0.0124	9606.ENSP00000269305,9606.ENSP00000278616,9606.ENSP00000418960,9606.ENSP00000495360	TP53,ATM,BRCA1,CTNNB1
GO:0065008	Regulation of biological quality	23	3654	0.3	0.32	0.0125	9606.ENSP00000256078,9606.ENSP00000257430,9606.ENSP00000262160,9606.ENSP00000262367,9606.ENSP00000263967,9606.ENSP00000269305,9606.ENSP00000309572,9606.ENSP00000351015,9606.ENSP00000352608,9606.ENSP00000360141,9606.ENSP00000361021,9606.ENSP00000380150,9606.ENSP00000400341,9606.ENSP00000406549,9606.ENSP00000407586,9606.ENSP00000419060,9606.ENSP00000424571,9606.ENSP00000428056,9606.ENSP00000451828,…	KRAS,APC,SMAD2,CREBBP,PIK3CA,TP53,TERT,NF1,RYR1,GNAS,PTEN,CARD11,FOXA2,TAF1,HRAS,BRAF,FBN2,PIK3R1,AKT1,FBXW7,CDH4,CTNNB1,ARHGAP35
GO:0050890	Cognition	6	313	0.78	0.48	0.0128	9606.ENSP00000256078,9606.ENSP00000275493,9606.ENSP00000351015,9606.ENSP00000360141,9606.ENSP00000361021,9606.ENSP00000419060	KRAS,EGFR,NF1,GNAS,PTEN,BRAF
GO:2000060	Positive regulation of ubiquitin-dependent protein catabolic process	4	112	1.05	0.54	0.0128	9606.ENSP00000361021,9606.ENSP00000406549,9606.ENSP00000451828,9606.ENSP00000474725	PTEN,TAF1,AKT1,FBXW7
GO:0008347	Glial cell migration	3	46	1.32	0.58	0.0129	9606.ENSP00000246792,9606.ENSP00000351015,9606.ENSP00000495360	RRAS,NF1,CTNNB1
GO:0008542	Visual learning	3	46	1.32	0.58	0.0129	9606.ENSP00000256078,9606.ENSP00000351015,9606.ENSP00000419060	KRAS,NF1,BRAF
GO:2000772	Regulation of cellular senescence	3	46	1.32	0.58	0.0129	9606.ENSP00000269305,9606.ENSP00000309572,9606.ENSP00000361021	TP53,TERT,PTEN
GO:0021761	Limbic system development	4	113	1.05	0.54	0.0131	9606.ENSP00000351015,9606.ENSP00000361021,9606.ENSP00000410294,9606.ENSP00000495360	NF1,PTEN,FGFR2,CTNNB1
GO:0060562	Epithelial tube morphogenesis	6	315	0.78	0.48	0.0131	9606.ENSP00000256078,9606.ENSP00000256646,9606.ENSP00000352288,9606.ENSP00000410294,9606.ENSP00000495360,9606.ENSP00000500409	KRAS,NOTCH2,PLXNB2,FGFR2,CTNNB1,ARHGAP35
GO:0071704	Organic substance metabolic process	37	7522	0.19	0.28	0.0131	9606.ENSP00000226798,9606.ENSP00000244007,9606.ENSP00000257430,9606.ENSP00000262160,9606.ENSP00000262189,9606.ENSP00000262367,9606.ENSP00000263967,9606.ENSP00000264709,9606.ENSP00000267101,9606.ENSP00000269305,9606.ENSP00000269571,9606.ENSP00000275493,9606.ENSP00000278616,9606.ENSP00000301067,9606.ENSP00000309572,9606.ENSP00000324804,9606.ENSP00000355541,9606.ENSP00000357087,9606.ENSP00000358092,…	FRG1,PLCG1,APC,SMAD2,KMT2C,CREBBP,PIK3CA,DNMT3A,ERBB3,TP53,ERBB2,EGFR,ATM,KMT2D,TERT,PPP2R1A,HEATR1,DUSP23,PRDM1,PTEN,ATRX,GCNA,SPOP,CARD11,FGFR1,PTPN13,TAF1,FGFR2,BRCA1,BRAF,PIK3R1,DICER1,TRERF1,AKT1,FBXW7,CTCF,CTNNB1
GO:2001020	Regulation of response to DNA damage stimulus	6	316	0.78	0.48	0.0132	9606.ENSP00000269305,9606.ENSP00000275493,9606.ENSP00000278616,9606.ENSP00000320485,9606.ENSP00000418960,9606.ENSP00000490491	TP53,EGFR,ATM,ARID1A,BRCA1,ARID1B
GO:0045737	Positive regulation of cyclin-dependent protein serine/threonine kinase activity	3	47	1.31	0.58	0.0134	9606.ENSP00000228872,9606.ENSP00000275493,9606.ENSP00000451828	CDKN1B,EGFR,AKT1
GO:0007406	Negative regulation of neuroblast proliferation	2	9	1.85	0.62	0.0135	9606.ENSP00000269305,9606.ENSP00000351015	TP53,NF1
GO:0048617	Embryonic foregut morphogenesis	2	9	1.85	0.62	0.0135	9606.ENSP00000262160,9606.ENSP00000495360	SMAD2,CTNNB1
GO:0060767	Epithelial cell proliferation involved in prostate gland development	2	9	1.85	0.62	0.0135	9606.ENSP00000228872,9606.ENSP00000495360	CDKN1B,CTNNB1
GO:0097692	Histone H3-K4 monomethylation	2	9	1.85	0.62	0.0135	9606.ENSP00000262189,9606.ENSP00000301067	KMT2C,KMT2D
GO:0006606	Protein import into nucleus	4	115	1.04	0.53	0.0136	9606.ENSP00000269305,9606.ENSP00000351015,9606.ENSP00000428056,9606.ENSP00000451828	TP53,NF1,PIK3R1,AKT1
GO:0043406	Positive regulation of MAP kinase activity	4	116	1.04	0.53	0.014	9606.ENSP00000269571,9606.ENSP00000275493,9606.ENSP00000393312,9606.ENSP00000407586	ERBB2,EGFR,FGFR1,HRAS
GO:0022409	Positive regulation of cell-cell adhesion	6	322	0.77	0.47	0.0143	9606.ENSP00000263967,9606.ENSP00000320485,9606.ENSP00000380150,9606.ENSP00000400341,9606.ENSP00000451828,9606.ENSP00000490491	PIK3CA,ARID1A,CARD11,FOXA2,AKT1,ARID1B
GO:0043200	Response to amino acid	4	117	1.04	0.53	0.0144	9606.ENSP00000228872,9606.ENSP00000263967,9606.ENSP00000264709,9606.ENSP00000275493	CDKN1B,PIK3CA,DNMT3A,EGFR
GO:0060537	Muscle tissue development	6	323	0.77	0.47	0.0145	9606.ENSP00000256078,9606.ENSP00000256646,9606.ENSP00000351015,9606.ENSP00000352608,9606.ENSP00000361021,9606.ENSP00000410294	KRAS,NOTCH2,NF1,RYR1,PTEN,FGFR2
GO:0048538	Thymus development	3	49	1.29	0.56	0.0148	9606.ENSP00000278616,9606.ENSP00000419060,9606.ENSP00000495360	ATM,BRAF,CTNNB1
GO:0048599	Oocyte development	3	49	1.29	0.56	0.0148	9606.ENSP00000278616,9606.ENSP00000301067,9606.ENSP00000495360	ATM,KMT2D,CTNNB1
GO:0007610	Behavior	8	598	0.63	0.42	0.0149	9606.ENSP00000256078,9606.ENSP00000269305,9606.ENSP00000275493,9606.ENSP00000351015,9606.ENSP00000361021,9606.ENSP00000400341,9606.ENSP00000419060,9606.ENSP00000451828	KRAS,TP53,EGFR,NF1,PTEN,FOXA2,BRAF,AKT1
GO:0031396	Regulation of protein ubiquitination	5	212	0.87	0.49	0.015	9606.ENSP00000361021,9606.ENSP00000406549,9606.ENSP00000418960,9606.ENSP00000451828,9606.ENSP00000474725	PTEN,TAF1,BRCA1,AKT1,FBXW7
GO:0030111	Regulation of Wnt signaling pathway	6	326	0.77	0.46	0.0151	9606.ENSP00000257430,9606.ENSP00000275493,9606.ENSP00000309572,9606.ENSP00000324804,9606.ENSP00000410294,9606.ENSP00000495360	APC,EGFR,TERT,PPP2R1A,FGFR2,CTNNB1
GO:0045732	Positive regulation of protein catabolic process	5	214	0.87	0.48	0.0155	9606.ENSP00000228872,9606.ENSP00000257430,9606.ENSP00000406549,9606.ENSP00000451828,9606.ENSP00000474725	CDKN1B,APC,TAF1,AKT1,FBXW7
GO:2001238	Positive regulation of extrinsic apoptotic signaling pathway	3	50	1.28	0.56	0.0155	9606.ENSP00000324804,9606.ENSP00000351015,9606.ENSP00000361021	PPP2R1A,NF1,PTEN
GO:0030326	Embryonic limb morphogenesis	4	120	1.02	0.52	0.0156	9606.ENSP00000256646,9606.ENSP00000262367,9606.ENSP00000424571,9606.ENSP00000495360	NOTCH2,CREBBP,FBN2,CTNNB1
GO:0060768	Regulation of epithelial cell proliferation involved in prostate gland development	2	10	1.8	0.59	0.0156	9606.ENSP00000228872,9606.ENSP00000495360	CDKN1B,CTNNB1
GO:2001241	Positive regulation of extrinsic apoptotic signaling pathway in absence of ligand	2	10	1.8	0.59	0.0156	9606.ENSP00000324804,9606.ENSP00000351015	PPP2R1A,NF1
GO:0050821	Protein stabilization	5	215	0.87	0.48	0.0157	9606.ENSP00000269305,9606.ENSP00000361021,9606.ENSP00000406549,9606.ENSP00000428056,9606.ENSP00000474725	TP53,PTEN,TAF1,PIK3R1,FBXW7
GO:0009952	Anterior/posterior pattern specification	5	216	0.87	0.48	0.0159	9606.ENSP00000262160,9606.ENSP00000269305,9606.ENSP00000278616,9606.ENSP00000400341,9606.ENSP00000495360	SMAD2,TP53,ATM,FOXA2,CTNNB1
GO:0032355	Response to estradiol	4	121	1.02	0.51	0.0159	9606.ENSP00000228872,9606.ENSP00000264709,9606.ENSP00000275493,9606.ENSP00000495360	CDKN1B,DNMT3A,EGFR,CTNNB1
GO:0031507	Heterochromatin assembly	3	51	1.27	0.55	0.0161	9606.ENSP00000264709,9606.ENSP00000301067,9606.ENSP00000494538	DNMT3A,KMT2D,CTCF
GO:2000351	Regulation of endothelial cell apoptotic process	3	51	1.27	0.55	0.0161	9606.ENSP00000244007,9606.ENSP00000309572,9606.ENSP00000419060	PLCG1,TERT,BRAF
GO:0001952	Regulation of cell-matrix adhesion	4	122	1.02	0.51	0.0162	9606.ENSP00000246792,9606.ENSP00000351015,9606.ENSP00000361021,9606.ENSP00000428056	RRAS,NF1,PTEN,PIK3R1
GO:0010810	Regulation of cell-substrate adhesion	5	217	0.86	0.48	0.0162	9606.ENSP00000246792,9606.ENSP00000351015,9606.ENSP00000361021,9606.ENSP00000419060,9606.ENSP00000428056	RRAS,NF1,PTEN,BRAF,PIK3R1
GO:1904019	Epithelial cell apoptotic process	3	52	1.26	0.54	0.0168	9606.ENSP00000228872,9606.ENSP00000264709,9606.ENSP00000419060	CDKN1B,DNMT3A,BRAF
GO:0030855	Epithelial cell differentiation	8	617	0.61	0.41	0.0175	9606.ENSP00000256078,9606.ENSP00000256646,9606.ENSP00000358092,9606.ENSP00000362441,9606.ENSP00000406229,9606.ENSP00000410294,9606.ENSP00000451828,9606.ENSP00000495360	KRAS,NOTCH2,PRDM1,ATRX,FAT1,FGFR2,AKT1,CTNNB1
GO:0043491	Protein kinase B signaling	3	53	1.25	0.54	0.0176	9606.ENSP00000263967,9606.ENSP00000361021,9606.ENSP00000451828	PIK3CA,PTEN,AKT1
GO:0043536	Positive regulation of blood vessel endothelial cell migration	3	53	1.25	0.54	0.0176	9606.ENSP00000244007,9606.ENSP00000393312,9606.ENSP00000451828	PLCG1,FGFR1,AKT1
GO:0006661	Phosphatidylinositol biosynthetic process	4	126	1	0.5	0.0179	9606.ENSP00000263967,9606.ENSP00000278616,9606.ENSP00000361021,9606.ENSP00000428056	PIK3CA,ATM,PTEN,PIK3R1
GO:0009950	Dorsal/ventral axis specification	2	11	1.76	0.57	0.0179	9606.ENSP00000262160,9606.ENSP00000495360	SMAD2,CTNNB1
GO:0046929	Negative regulation of neurotransmitter secretion	2	11	1.76	0.57	0.0179	9606.ENSP00000351015,9606.ENSP00000419060	NF1,BRAF
GO:0060742	Epithelial cell differentiation involved in prostate gland development	2	11	1.76	0.57	0.0179	9606.ENSP00000410294,9606.ENSP00000495360	FGFR2,CTNNB1
GO:2001204	Regulation of osteoclast development	2	11	1.76	0.57	0.0179	9606.ENSP00000256646,9606.ENSP00000474725	NOTCH2,FBXW7
GO:0030316	Osteoclast differentiation	3	54	1.25	0.53	0.0183	9606.ENSP00000351015,9606.ENSP00000428056,9606.ENSP00000495360	NF1,PIK3R1,CTNNB1
GO:1904375	Regulation of protein localization to cell periphery	4	127	1	0.5	0.0183	9606.ENSP00000275493,9606.ENSP00000407586,9606.ENSP00000428056,9606.ENSP00000451828	EGFR,HRAS,PIK3R1,AKT1
GO:2000630	Positive regulation of miRNA metabolic process	3	54	1.25	0.53	0.0183	9606.ENSP00000269305,9606.ENSP00000309572,9606.ENSP00000407586	TP53,TERT,HRAS
GO:2000677	Regulation of transcription regulatory region DNA binding	3	54	1.25	0.53	0.0183	9606.ENSP00000406549,9606.ENSP00000474725,9606.ENSP00000495360	TAF1,FBXW7,CTNNB1
GO:0071456	Cellular response to hypoxia	4	128	1	0.49	0.0187	9606.ENSP00000264709,9606.ENSP00000269305,9606.ENSP00000309572,9606.ENSP00000361021	DNMT3A,TP53,TERT,PTEN
GO:0045739	Positive regulation of DNA repair	4	129	0.99	0.49	0.0191	9606.ENSP00000275493,9606.ENSP00000320485,9606.ENSP00000418960,9606.ENSP00000490491	EGFR,ARID1A,BRCA1,ARID1B
GO:0048593	Camera-type eye morphogenesis	4	129	0.99	0.49	0.0191	9606.ENSP00000256646,9606.ENSP00000351015,9606.ENSP00000406229,9606.ENSP00000495360	NOTCH2,NF1,FAT1,CTNNB1
GO:0043161	Proteasome-mediated ubiquitin-dependent protein catabolic process	6	347	0.74	0.43	0.0194	9606.ENSP00000257430,9606.ENSP00000377001,9606.ENSP00000406549,9606.ENSP00000451828,9606.ENSP00000474725,9606.ENSP00000495360	APC,SPOP,TAF1,AKT1,FBXW7,CTNNB1
GO:0000278	Mitotic cell cycle	8	631	0.61	0.4	0.0195	9606.ENSP00000218089,9606.ENSP00000228872,9606.ENSP00000257430,9606.ENSP00000264709,9606.ENSP00000269305,9606.ENSP00000278616,9606.ENSP00000324804,9606.ENSP00000418960	STAG2,CDKN1B,APC,DNMT3A,TP53,ATM,PPP2R1A,BRCA1
GO:0035270	Endocrine system development	4	130	0.99	0.49	0.0195	9606.ENSP00000262160,9606.ENSP00000351015,9606.ENSP00000400341,9606.ENSP00000419060	SMAD2,NF1,FOXA2,BRAF
GO:0048705	Skeletal system morphogenesis	5	229	0.84	0.46	0.0195	9606.ENSP00000262160,9606.ENSP00000393312,9606.ENSP00000410294,9606.ENSP00000424571,9606.ENSP00000495360	SMAD2,FGFR1,FGFR2,FBN2,CTNNB1
GO:0045787	Positive regulation of cell cycle	6	349	0.74	0.43	0.0199	9606.ENSP00000228872,9606.ENSP00000275493,9606.ENSP00000309572,9606.ENSP00000362441,9606.ENSP00000410294,9606.ENSP00000451828	CDKN1B,EGFR,TERT,ATRX,FGFR2,AKT1
GO:0033157	Regulation of intracellular protein transport	5	231	0.84	0.45	0.0201	9606.ENSP00000269571,9606.ENSP00000351015,9606.ENSP00000407586,9606.ENSP00000428056,9606.ENSP00000474725	ERBB2,NF1,HRAS,PIK3R1,FBXW7
GO:0043276	Anoikis	2	12	1.72	0.56	0.0201	9606.ENSP00000263967,9606.ENSP00000451828	PIK3CA,AKT1
GO:0060736	Prostate gland growth	2	12	1.72	0.56	0.0201	9606.ENSP00000361021,9606.ENSP00000410294	PTEN,FGFR2
GO:1903800	Positive regulation of miRNA maturation	2	12	1.72	0.56	0.0201	9606.ENSP00000269305,9606.ENSP00000275493	TP53,EGFR
GO:0007411	Axon guidance	5	232	0.84	0.45	0.0204	9606.ENSP00000256646,9606.ENSP00000269571,9606.ENSP00000352288,9606.ENSP00000484928,9606.ENSP00000500409	NOTCH2,ERBB2,PLXNB2,CDH4,ARHGAP35
GO:0006306	DNA methylation	3	57	1.22	0.52	0.0205	9606.ENSP00000264709,9606.ENSP00000362441,9606.ENSP00000494538	DNMT3A,ATRX,CTCF
GO:0032870	Cellular response to hormone stimulus	7	489	0.66	0.41	0.0206	9606.ENSP00000257430,9606.ENSP00000263967,9606.ENSP00000320485,9606.ENSP00000360141,9606.ENSP00000428056,9606.ENSP00000439689,9606.ENSP00000451828	APC,PIK3CA,ARID1A,GNAS,PIK3R1,TRERF1,AKT1
GO:0002573	Myeloid leukocyte differentiation	4	134	0.98	0.48	0.0213	9606.ENSP00000256646,9606.ENSP00000351015,9606.ENSP00000428056,9606.ENSP00000495360	NOTCH2,NF1,PIK3R1,CTNNB1
GO:0008543	Fibroblast growth factor receptor signaling pathway	3	58	1.22	0.51	0.0213	9606.ENSP00000393312,9606.ENSP00000410294,9606.ENSP00000495360	FGFR1,FGFR2,CTNNB1
GO:0034764	Positive regulation of transmembrane transport	5	236	0.83	0.44	0.0217	9606.ENSP00000244007,9606.ENSP00000309572,9606.ENSP00000419060,9606.ENSP00000428056,9606.ENSP00000451828	PLCG1,TERT,BRAF,PIK3R1,AKT1
GO:1904036	Negative regulation of epithelial cell apoptotic process	3	59	1.21	0.5	0.0222	9606.ENSP00000228872,9606.ENSP00000309572,9606.ENSP00000419060	CDKN1B,TERT,BRAF
GO:0006275	Regulation of DNA replication	4	136	0.97	0.47	0.0223	9606.ENSP00000269305,9606.ENSP00000275493,9606.ENSP00000324804,9606.ENSP00000362441	TP53,EGFR,PPP2R1A,ATRX
GO:0072073	Kidney epithelium development	4	136	0.97	0.47	0.0223	9606.ENSP00000256646,9606.ENSP00000262160,9606.ENSP00000410294,9606.ENSP00000495360	NOTCH2,SMAD2,FGFR2,CTNNB1
GO:0072175	Epithelial tube formation	4	136	0.97	0.47	0.0223	9606.ENSP00000352288,9606.ENSP00000410294,9606.ENSP00000495360,9606.ENSP00000500409	PLXNB2,FGFR2,CTNNB1,ARHGAP35
GO:0045815	Epigenetic maintenance of chromatin in transcription-competent conformation	2	13	1.69	0.54	0.0224	9606.ENSP00000320485,9606.ENSP00000490491	ARID1A,ARID1B
GO:0048853	Forebrain morphogenesis	2	13	1.69	0.54	0.0224	9606.ENSP00000351015,9606.ENSP00000361021	NF1,PTEN
GO:0060485	Mesenchyme development	5	238	0.82	0.44	0.0224	9606.ENSP00000262160,9606.ENSP00000267101,9606.ENSP00000393312,9606.ENSP00000410294,9606.ENSP00000495360	SMAD2,ERBB3,FGFR1,FGFR2,CTNNB1
GO:0009894	Regulation of catabolic process	10	988	0.51	0.36	0.0228	9606.ENSP00000228872,9606.ENSP00000257430,9606.ENSP00000263967,9606.ENSP00000269305,9606.ENSP00000275493,9606.ENSP00000278616,9606.ENSP00000361021,9606.ENSP00000406549,9606.ENSP00000451828,9606.ENSP00000474725	CDKN1B,APC,PIK3CA,TP53,EGFR,ATM,PTEN,TAF1,AKT1,FBXW7
GO:1903078	Positive regulation of protein localization to plasma membrane	3	60	1.2	0.5	0.023	9606.ENSP00000275493,9606.ENSP00000428056,9606.ENSP00000451828	EGFR,PIK3R1,AKT1
GO:0050670	Regulation of lymphocyte proliferation	5	242	0.82	0.43	0.0238	9606.ENSP00000269571,9606.ENSP00000278616,9606.ENSP00000361021,9606.ENSP00000380150,9606.ENSP00000495360	ERBB2,ATM,PTEN,CARD11,CTNNB1
GO:0032956	Regulation of actin cytoskeleton organization	6	365	0.72	0.41	0.0239	9606.ENSP00000256646,9606.ENSP00000263967,9606.ENSP00000407586,9606.ENSP00000419060,9606.ENSP00000428056,9606.ENSP00000500409	NOTCH2,PIK3CA,HRAS,BRAF,PIK3R1,ARHGAP35
GO:0017015	Regulation of transforming growth factor beta receptor signaling pathway	4	140	0.96	0.46	0.0243	9606.ENSP00000262160,9606.ENSP00000262367,9606.ENSP00000269305,9606.ENSP00000424571	SMAD2,CREBBP,TP53,FBN2
GO:0042176	Regulation of protein catabolic process	6	367	0.72	0.41	0.0244	9606.ENSP00000228872,9606.ENSP00000257430,9606.ENSP00000275493,9606.ENSP00000406549,9606.ENSP00000451828,9606.ENSP00000474725	CDKN1B,APC,EGFR,TAF1,AKT1,FBXW7
GO:0050805	Negative regulation of synaptic transmission	3	62	1.19	0.49	0.0248	9606.ENSP00000351015,9606.ENSP00000361021,9606.ENSP00000419060	NF1,PTEN,BRAF
GO:0048715	Negative regulation of oligodendrocyte differentiation	2	14	1.66	0.52	0.0251	9606.ENSP00000351015,9606.ENSP00000495360	NF1,CTNNB1
GO:0070141	Response to UV-A	2	14	1.66	0.52	0.0251	9606.ENSP00000275493,9606.ENSP00000451828	EGFR,AKT1
GO:0071236	Cellular response to antibiotic	2	14	1.66	0.52	0.0251	9606.ENSP00000228872,9606.ENSP00000269305	CDKN1B,TP53
GO:0045926	Negative regulation of growth	5	247	0.81	0.43	0.0255	9606.ENSP00000228872,9606.ENSP00000269305,9606.ENSP00000324804,9606.ENSP00000360141,9606.ENSP00000361021	CDKN1B,TP53,PPP2R1A,GNAS,PTEN
GO:0009896	Positive regulation of catabolic process	7	513	0.64	0.38	0.0259	9606.ENSP00000228872,9606.ENSP00000257430,9606.ENSP00000278616,9606.ENSP00000361021,9606.ENSP00000406549,9606.ENSP00000451828,9606.ENSP00000474725	CDKN1B,APC,ATM,PTEN,TAF1,AKT1,FBXW7
GO:0051336	Regulation of hydrolase activity	10	1011	0.5	0.35	0.0264	9606.ENSP00000269571,9606.ENSP00000275493,9606.ENSP00000351015,9606.ENSP00000352288,9606.ENSP00000360141,9606.ENSP00000393312,9606.ENSP00000407586,9606.ENSP00000410294,9606.ENSP00000451828,9606.ENSP00000500409	ERBB2,EGFR,NF1,PLXNB2,GNAS,FGFR1,HRAS,FGFR2,AKT1,ARHGAP35
GO:0051098	Regulation of binding	6	375	0.71	0.4	0.0267	9606.ENSP00000262160,9606.ENSP00000309572,9606.ENSP00000406549,9606.ENSP00000451828,9606.ENSP00000474725,9606.ENSP00000495360	SMAD2,TERT,TAF1,AKT1,FBXW7,CTNNB1
GO:0061098	Positive regulation of protein tyrosine kinase activity	3	64	1.17	0.48	0.0267	9606.ENSP00000267101,9606.ENSP00000275493,9606.ENSP00000474725	ERBB3,EGFR,FBXW7
GO:0050870	Positive regulation of T cell activation	5	251	0.8	0.42	0.0271	9606.ENSP00000263967,9606.ENSP00000320485,9606.ENSP00000380150,9606.ENSP00000451828,9606.ENSP00000490491	PIK3CA,ARID1A,CARD11,AKT1,ARID1B
GO:0043087	Regulation of GTPase activity	6	377	0.7	0.4	0.0273	9606.ENSP00000269571,9606.ENSP00000351015,9606.ENSP00000352288,9606.ENSP00000360141,9606.ENSP00000407586,9606.ENSP00000500409	ERBB2,NF1,PLXNB2,GNAS,HRAS,ARHGAP35
GO:0097659	Nucleic acid-templated transcription	7	519	0.63	0.38	0.0274	9606.ENSP00000262160,9606.ENSP00000269305,9606.ENSP00000309572,9606.ENSP00000362441,9606.ENSP00000406549,9606.ENSP00000428056,9606.ENSP00000495360	SMAD2,TP53,TERT,ATRX,TAF1,PIK3R1,CTNNB1
GO:0046854	Phosphatidylinositol phosphate biosynthetic process	3	66	1.16	0.47	0.0288	9606.ENSP00000263967,9606.ENSP00000278616,9606.ENSP00000428056	PIK3CA,ATM,PIK3R1
GO:1901564	Organonitrogen compound metabolic process	27	4981	0.24	0.26	0.029	9606.ENSP00000257430,9606.ENSP00000262160,9606.ENSP00000262189,9606.ENSP00000262367,9606.ENSP00000264709,9606.ENSP00000267101,9606.ENSP00000269571,9606.ENSP00000275493,9606.ENSP00000278616,9606.ENSP00000301067,9606.ENSP00000324804,9606.ENSP00000357087,9606.ENSP00000358092,9606.ENSP00000361021,9606.ENSP00000377001,9606.ENSP00000380150,9606.ENSP00000393312,9606.ENSP00000394794,9606.ENSP00000406549,…	APC,SMAD2,KMT2C,CREBBP,DNMT3A,ERBB3,ERBB2,EGFR,ATM,KMT2D,PPP2R1A,DUSP23,PRDM1,PTEN,SPOP,CARD11,FGFR1,PTPN13,TAF1,FGFR2,BRCA1,BRAF,PIK3R1,TRERF1,AKT1,FBXW7,CTNNB1
GO:1902903	Regulation of supramolecular fiber organization	6	382	0.7	0.39	0.029	9606.ENSP00000228872,9606.ENSP00000257430,9606.ENSP00000263967,9606.ENSP00000419060,9606.ENSP00000428056,9606.ENSP00000500409	CDKN1B,APC,PIK3CA,BRAF,PIK3R1,ARHGAP35
GO:0016331	Morphogenesis of embryonic epithelium	4	149	0.93	0.43	0.0293	9606.ENSP00000352288,9606.ENSP00000410294,9606.ENSP00000495360,9606.ENSP00000500409	PLXNB2,FGFR2,CTNNB1,ARHGAP35
GO:0030856	Regulation of epithelial cell differentiation	4	149	0.93	0.43	0.0293	9606.ENSP00000228872,9606.ENSP00000256078,9606.ENSP00000264501,9606.ENSP00000495360	CDKN1B,KRAS,KIAA1109,CTNNB1
GO:0030888	Regulation of B cell proliferation	3	67	1.15	0.46	0.0298	9606.ENSP00000278616,9606.ENSP00000361021,9606.ENSP00000380150	ATM,PTEN,CARD11
GO:0032206	Positive regulation of telomere maintenance	3	67	1.15	0.46	0.0298	9606.ENSP00000278616,9606.ENSP00000362441,9606.ENSP00000495360	ATM,ATRX,CTNNB1
GO:0006139	Nucleobase-containing compound metabolic process	18	2722	0.32	0.29	0.0304	9606.ENSP00000226798,9606.ENSP00000262160,9606.ENSP00000264709,9606.ENSP00000269305,9606.ENSP00000278616,9606.ENSP00000309572,9606.ENSP00000324804,9606.ENSP00000355541,9606.ENSP00000362441,9606.ENSP00000362799,9606.ENSP00000380150,9606.ENSP00000406549,9606.ENSP00000418960,9606.ENSP00000428056,9606.ENSP00000437256,9606.ENSP00000474725,9606.ENSP00000494538,9606.ENSP00000495360	FRG1,SMAD2,DNMT3A,TP53,ATM,TERT,PPP2R1A,HEATR1,ATRX,GCNA,CARD11,TAF1,BRCA1,PIK3R1,DICER1,FBXW7,CTCF,CTNNB1
GO:0045927	Positive regulation of growth	5	259	0.79	0.41	0.0304	9606.ENSP00000269571,9606.ENSP00000275493,9606.ENSP00000410294,9606.ENSP00000451828,9606.ENSP00000484928	ERBB2,EGFR,FGFR2,AKT1,CDH4
GO:0050730	Regulation of peptidyl-tyrosine phosphorylation	5	259	0.79	0.41	0.0304	9606.ENSP00000267101,9606.ENSP00000269305,9606.ENSP00000275493,9606.ENSP00000324804,9606.ENSP00000474725	ERBB3,TP53,EGFR,PPP2R1A,FBXW7
GO:0000212	Meiotic spindle organization	2	16	1.6	0.49	0.0305	9606.ENSP00000324804,9606.ENSP00000362441	PPP2R1A,ATRX
GO:0007249	I-kappaB kinase/NF-kappaB signaling	3	68	1.15	0.46	0.0305	9606.ENSP00000380150,9606.ENSP00000451828,9606.ENSP00000495360	CARD11,AKT1,CTNNB1
GO:0051177	Meiotic sister chromatid cohesion	2	16	1.6	0.49	0.0305	9606.ENSP00000218089,9606.ENSP00000324804	STAG2,PPP2R1A
GO:1903799	Negative regulation of miRNA maturation	2	16	1.6	0.49	0.0305	9606.ENSP00000269305,9606.ENSP00000309572	TP53,TERT
GO:1904861	Excitatory synapse assembly	2	16	1.6	0.49	0.0305	9606.ENSP00000352288,9606.ENSP00000361021	PLXNB2,PTEN
GO:0043542	Endothelial cell migration	3	69	1.14	0.45	0.0317	9606.ENSP00000263967,9606.ENSP00000361021,9606.ENSP00000451828	PIK3CA,PTEN,AKT1
GO:0007292	Female gamete generation	4	154	0.92	0.42	0.0322	9606.ENSP00000278616,9606.ENSP00000301067,9606.ENSP00000324804,9606.ENSP00000495360	ATM,KMT2D,PPP2R1A,CTNNB1
GO:1903047	Mitotic cell cycle process	7	537	0.62	0.36	0.0322	9606.ENSP00000218089,9606.ENSP00000228872,9606.ENSP00000257430,9606.ENSP00000269305,9606.ENSP00000278616,9606.ENSP00000324804,9606.ENSP00000418960	STAG2,CDKN1B,APC,TP53,ATM,PPP2R1A,BRCA1
GO:0060411	Cardiac septum morphogenesis	3	70	1.13	0.45	0.0328	9606.ENSP00000256646,9606.ENSP00000269305,9606.ENSP00000410294	NOTCH2,TP53,FGFR2
GO:0043217	Myelin maintenance	2	17	1.57	0.48	0.0335	9606.ENSP00000361021,9606.ENSP00000451828	PTEN,AKT1
GO:0048009	Insulin-like growth factor receptor signaling pathway	2	17	1.57	0.48	0.0335	9606.ENSP00000428056,9606.ENSP00000451828	PIK3R1,AKT1
GO:0070198	Protein localization to chromosome, telomeric region	2	17	1.57	0.48	0.0335	9606.ENSP00000309572,9606.ENSP00000362441	TERT,ATRX
GO:0071380	Cellular response to prostaglandin E stimulus	2	17	1.57	0.48	0.0335	9606.ENSP00000360141,9606.ENSP00000451828	GNAS,AKT1
GO:1900034	Regulation of cellular response to heat	2	17	1.57	0.48	0.0335	9606.ENSP00000262367,9606.ENSP00000278616	CREBBP,ATM
GO:0051091	Positive regulation of DNA-binding transcription factor activity	5	267	0.77	0.39	0.0337	9606.ENSP00000361021,9606.ENSP00000380150,9606.ENSP00000406549,9606.ENSP00000451828,9606.ENSP00000495360	PTEN,CARD11,TAF1,AKT1,CTNNB1
GO:0071559	Response to transforming growth factor beta	4	158	0.91	0.41	0.0348	9606.ENSP00000262160,9606.ENSP00000269305,9606.ENSP00000410294,9606.ENSP00000493252	SMAD2,TP53,FGFR2,ZFHX3
GO:0048511	Rhythmic process	5	270	0.77	0.39	0.0353	9606.ENSP00000262367,9606.ENSP00000269305,9606.ENSP00000361021,9606.ENSP00000474725,9606.ENSP00000493252	CREBBP,TP53,PTEN,FBXW7,ZFHX3
GO:0007611	Learning or memory	5	271	0.77	0.39	0.0358	9606.ENSP00000256078,9606.ENSP00000275493,9606.ENSP00000351015,9606.ENSP00000361021,9606.ENSP00000419060	KRAS,EGFR,NF1,PTEN,BRAF
GO:0048609	Multicellular organismal reproductive process	9	883	0.51	0.33	0.0362	9606.ENSP00000264709,9606.ENSP00000278616,9606.ENSP00000301067,9606.ENSP00000324804,9606.ENSP00000358092,9606.ENSP00000361021,9606.ENSP00000362441,9606.ENSP00000451828,9606.ENSP00000495360	DNMT3A,ATM,KMT2D,PPP2R1A,PRDM1,PTEN,ATRX,AKT1,CTNNB1
GO:0062197	Cellular response to chemical stress	5	272	0.77	0.39	0.0362	9606.ENSP00000263967,9606.ENSP00000269305,9606.ENSP00000275493,9606.ENSP00000278616,9606.ENSP00000451828	PIK3CA,TP53,EGFR,ATM,AKT1
GO:0090316	Positive regulation of intracellular protein transport	4	160	0.9	0.41	0.0362	9606.ENSP00000269571,9606.ENSP00000407586,9606.ENSP00000428056,9606.ENSP00000474725	ERBB2,HRAS,PIK3R1,FBXW7
GO:1903201	Regulation of oxidative stress-induced cell death	3	73	1.12	0.44	0.0362	9606.ENSP00000451828,9606.ENSP00000474725,9606.ENSP00000495360	AKT1,FBXW7,CTNNB1
GO:0060571	Morphogenesis of an epithelial fold	2	18	1.55	0.47	0.0363	9606.ENSP00000275493,9606.ENSP00000410294	EGFR,FGFR2
GO:1905564	Positive regulation of vascular endothelial cell proliferation	2	18	1.55	0.47	0.0363	9606.ENSP00000244007,9606.ENSP00000393312	PLCG1,FGFR1
GO:0051494	Negative regulation of cytoskeleton organization	4	161	0.9	0.41	0.0366	9606.ENSP00000257430,9606.ENSP00000263967,9606.ENSP00000418960,9606.ENSP00000428056	APC,PIK3CA,BRCA1,PIK3R1
GO:0031016	Pancreas development	3	74	1.11	0.43	0.037	9606.ENSP00000262160,9606.ENSP00000400341,9606.ENSP00000495360	SMAD2,FOXA2,CTNNB1
GO:0045685	Regulation of glial cell differentiation	3	74	1.11	0.43	0.037	9606.ENSP00000351015,9606.ENSP00000437256,9606.ENSP00000495360	NF1,DICER1,CTNNB1
GO:1904888	Cranial skeletal system development	3	74	1.11	0.43	0.037	9606.ENSP00000262160,9606.ENSP00000410294,9606.ENSP00000495360	SMAD2,FGFR2,CTNNB1
GO:1903034	Regulation of response to wounding	4	162	0.89	0.4	0.0371	9606.ENSP00000361021,9606.ENSP00000400341,9606.ENSP00000407586,9606.ENSP00000419060	PTEN,FOXA2,HRAS,BRAF
GO:0090092	Regulation of transmembrane receptor protein serine/threonine kinase signaling pathway	5	275	0.76	0.38	0.0373	9606.ENSP00000256646,9606.ENSP00000262160,9606.ENSP00000262367,9606.ENSP00000269305,9606.ENSP00000424571	NOTCH2,SMAD2,CREBBP,TP53,FBN2
GO:0007267	Cell-cell signaling	10	1079	0.47	0.31	0.0393	9606.ENSP00000256078,9606.ENSP00000257430,9606.ENSP00000262160,9606.ENSP00000351015,9606.ENSP00000361021,9606.ENSP00000406229,9606.ENSP00000410294,9606.ENSP00000419060,9606.ENSP00000451828,9606.ENSP00000495360	KRAS,APC,SMAD2,NF1,PTEN,FAT1,FGFR2,BRAF,AKT1,CTNNB1
GO:0009880	Embryonic pattern specification	3	76	1.1	0.42	0.0395	9606.ENSP00000262160,9606.ENSP00000410294,9606.ENSP00000495360	SMAD2,FGFR2,CTNNB1
GO:0030889	Negative regulation of B cell proliferation	2	19	1.52	0.45	0.0395	9606.ENSP00000278616,9606.ENSP00000361021	ATM,PTEN
GO:2000269	Regulation of fibroblast apoptotic process	2	19	1.52	0.45	0.0395	9606.ENSP00000263967,9606.ENSP00000269305	PIK3CA,TP53
GO:0030307	Positive regulation of cell growth	4	166	0.88	0.39	0.0401	9606.ENSP00000269571,9606.ENSP00000275493,9606.ENSP00000451828,9606.ENSP00000484928	ERBB2,EGFR,AKT1,CDH4
GO:0045766	Positive regulation of angiogenesis	4	166	0.88	0.39	0.0401	9606.ENSP00000244007,9606.ENSP00000246792,9606.ENSP00000309572,9606.ENSP00000418960	PLCG1,RRAS,TERT,BRCA1
GO:0050772	Positive regulation of axonogenesis	3	77	1.09	0.42	0.0407	9606.ENSP00000352288,9606.ENSP00000419060,9606.ENSP00000484928	PLXNB2,BRAF,CDH4
GO:0072089	Stem cell proliferation	3	78	1.09	0.42	0.0419	9606.ENSP00000269305,9606.ENSP00000351015,9606.ENSP00000495360	TP53,NF1,CTNNB1
GO:0009605	Response to external stimulus	16	2355	0.33	0.27	0.0427	9606.ENSP00000256646,9606.ENSP00000263967,9606.ENSP00000264709,9606.ENSP00000269305,9606.ENSP00000269571,9606.ENSP00000352288,9606.ENSP00000358092,9606.ENSP00000359655,9606.ENSP00000361021,9606.ENSP00000400341,9606.ENSP00000407586,9606.ENSP00000410294,9606.ENSP00000451828,9606.ENSP00000484928,9606.ENSP00000495360,9606.ENSP00000500409	NOTCH2,PIK3CA,DNMT3A,TP53,ERBB2,PLXNB2,PRDM1,EYS,PTEN,FOXA2,HRAS,FGFR2,AKT1,CDH4,CTNNB1,ARHGAP35
GO:0043547	Positive regulation of GTPase activity	5	285	0.75	0.37	0.0427	9606.ENSP00000269571,9606.ENSP00000351015,9606.ENSP00000360141,9606.ENSP00000407586,9606.ENSP00000500409	ERBB2,NF1,GNAS,HRAS,ARHGAP35
GO:0001837	Epithelial to mesenchymal transition	3	79	1.08	0.41	0.0432	9606.ENSP00000393312,9606.ENSP00000410294,9606.ENSP00000495360	FGFR1,FGFR2,CTNNB1
GO:0001763	Morphogenesis of a branching structure	4	171	0.87	0.38	0.0439	9606.ENSP00000256078,9606.ENSP00000358092,9606.ENSP00000410294,9606.ENSP00000495360	KRAS,PRDM1,FGFR2,CTNNB1
GO:1903533	Regulation of protein targeting	3	80	1.08	0.41	0.0446	9606.ENSP00000269571,9606.ENSP00000407586,9606.ENSP00000474725	ERBB2,HRAS,FBXW7
GO:0008340	Determination of adult lifespan	2	21	1.48	0.43	0.0462	9606.ENSP00000269305,9606.ENSP00000278616	TP53,ATM
GO:0036092	phosphatidylinositol-3-phosphate biosynthetic process	2	21	1.48	0.43	0.0462	9606.ENSP00000263967,9606.ENSP00000278616	PIK3CA,ATM
GO:0120036	Plasma membrane bounded cell projection organization	10	1112	0.46	0.3	0.0473	9606.ENSP00000256646,9606.ENSP00000269571,9606.ENSP00000311273,9606.ENSP00000352288,9606.ENSP00000361021,9606.ENSP00000410294,9606.ENSP00000437256,9606.ENSP00000484928,9606.ENSP00000495360,9606.ENSP00000500409	NOTCH2,ERBB2,DNAH7,PLXNB2,PTEN,FGFR2,DICER1,CDH4,CTNNB1,ARHGAP35
GO:0071229	Cellular response to acid chemical	3	83	1.06	0.4	0.0487	9606.ENSP00000263967,9606.ENSP00000264709,9606.ENSP00000275493	PIK3CA,DNMT3A,EGFR
GO:0048485	Sympathetic nervous system development	2	22	1.46	0.42	0.0497	9606.ENSP00000351015,9606.ENSP00000495360	NF1,CTNNB1
GO:0007276	Gamete generation	8	756	0.53	0.31	0.0498	9606.ENSP00000264709,9606.ENSP00000278616,9606.ENSP00000301067,9606.ENSP00000324804,9606.ENSP00000358092,9606.ENSP00000362441,9606.ENSP00000451828,9606.ENSP00000495360	DNMT3A,ATM,KMT2D,PPP2R1A,PRDM1,ATRX,AKT1,CTNNB1
